# Supplementary material for: Single-cell RNA sequencing and large-panel NGS analysis reveal transcriptional heterogeneity and genomic characteristics of double primary lung cancer and thyroid cancer
Source: Genes Dis. 2025 Oct 22;13(4):101889. doi: 10.1016/j.gendis.2025.101889 (PMC12995690; doi:10.1016/j.gendis.2025.101889)
Supplement: Multimedia component 3 [file mmc3.xlsx]

## Sheet: integration_clusterBCells_diffg
Table S2. List of marker genes for each cell type identified in single-cell RNA-seq
Cell type	gene	scores	logfoldchanges	pvals	pvals_adj	pct_nz_group	pct_nz_reference
B cells	BANK1	171.261	3.4225	0	0	0.686733	0.0560489
B cells	MS4A1	205.629	3.09944	0	0	0.807809	0.0345557
B cells	CD79A	176.443	2.66387	0	0	0.726117	0.0548147
B cells	RALGPS2	129.261	2.424	0	0	0.541915	0.0750417
B cells	AFF3	105.984	2.30205	0	0	0.454034	0.0773497
B cells	CD69	90.6549	2.12958	0	0	0.842579	0.493108
B cells	CD83	110.194	2.02468	0	0	0.855969	0.361008
B cells	MEF2C	99.6435	2.00192	0	0	0.606504	0.188646
B cells	ARHGAP24	94.7618	1.99565	0	0	0.450208	0.102898
B cells	ADAM28	114.783	1.92024	0	0	0.525824	0.0953327
B cells	CD37	112.342	1.85229	0	0	0.899404	0.491329
B cells	VPREB3	152.544	1.82842	0	0	0.452571	0.015066
B cells	EBF1	131.878	1.7683	0	0	0.394734	0.0213489
B cells	LY9	94.1276	1.7538	0	0	0.438956	0.0924477
B cells	GNG7	103.007	1.71781	0	0	0.44852	0.0824785
B cells	LINC00926	145.921	1.71666	0	0	0.423202	0.0152263
B cells	TNFRSF13C	144.678	1.69813	0	0	0.461686	0.0240736
B cells	BLK	145.035	1.64321	0	0	0.42489	0.0163803
B cells	SMIM14	80.6139	1.6116	0	0	0.523686	0.196484
B cells	AC120193.1	104.874	1.59099	0	0	0.359514	0.0428741
B cells	FCHSD2	63.1457	1.56691	0	0	0.469112	0.217063
B cells	2023-03-01	89.1588	1.55504	0	0	0.424665	0.0978811
B cells	BACH2	60.972	1.53672	0	0	0.354788	0.120721
B cells	OSBPL10	97.1951	1.53265	0	0	0.36469	0.0562412
B cells	CD79B	113.391	1.49836	0	0	0.43468	0.0552154
B cells	FCRL1	133.197	1.41728	0	0	0.338584	0.00942429
B cells	BCL11A	108.333	1.414	0	0	0.397322	0.0510001
B cells	LYN	74.1604	1.40489	0	0	0.50602	0.195618
B cells	IRF8	89.1792	1.40393	0	0	0.460673	0.114502
B cells	ST6GAL1	68.7357	1.38578	0	0	0.48194	0.194336
B cells	PAX5	139.1	1.38237	0	0	0.350962	0.00750096
B cells	NFKBID	68.7407	1.3052	0	0	0.392146	0.129151
B cells	PRDM2	60.1633	1.27961	0	0	0.520873	0.277824
B cells	RUBCNL	101.616	1.27239	0	0	0.317993	0.0328087
B cells	NR4A1	54.5122	1.2363	0	0	0.62552	0.377452
B cells	KLF2	60.4205	1.22949	0	0	0.74277	0.483139
B cells	SWAP70	71.718	1.22776	0	0	0.42174	0.144954
B cells	CD22	106.831	1.20064	0	0	0.320918	0.0279844
B cells	GRASP	47.5835	1.1807	0	0	0.37538	0.181177
B cells	CCSER1	53.2486	1.17483	0	0	0.255429	0.0815649
B cells	TCF4	79.7768	1.16222	0	0	0.440531	0.125192
B cells	PLEKHG1	75.2231	1.1546	0	0	0.320806	0.071163
B cells	NCOA3	54.4856	1.13707	0	0	0.470462	0.248942
B cells	LINC02397	116.368	1.13457	0	0	0.28311	0.0111873
B cells	COL19A1	108.52	1.11559	0	0	0.221335	0.00514489
B cells	POU2F2	74.1945	1.11069	0	0	0.371104	0.100622
B cells	TNFRSF13B	107.116	1.08299	0	0	0.290537	0.0195858
B cells	SEL1L3	57.8625	1.06556	0	0	0.394846	0.165406
B cells	PRKCB	57.2257	1.06256	0	0	0.481827	0.230606
B cells	CDK14	58.2944	1.05192	0	0	0.326994	0.114133
B cells	WDFY4	82.084	1.0504	0	0	0.319905	0.061322
B cells	CD40	65.9381	1.04782	0	0	0.346011	0.107738
B cells	TMEM156	63.9311	1.04765	0	0	0.353438	0.11213
B cells	SETBP1	84.8128	1.04734	0	0	0.301001	0.0472496
B cells	ZCCHC7	43.2062	1.0456	0	0	0.415213	0.240367
B cells	CD24	82.3201	1.03967	0	0	0.36334	0.0737434
B cells	MGAT5	55.2611	1.0344	0	0	0.454372	0.218073
B cells	LINC01781	102.551	1.03407	0	0	0.22156	0.00852673
B cells	DENND5B	79.2984	1.02178	0	0	0.265331	0.0426337
B cells	DENND4A	37.9881	1.01977	0	0	0.434117	0.283915
B cells	RPL17	31.6249	1.01148	1.68068e-219	6.12207e-218	0.537189	0.461165
B cells	STRBP	59.3335	1.00718	0	0	0.337797	0.118509
B cells	BASP1	76.6614	1.006	0	0	0.532576	0.184463
B cells	HVCN1	75.4926	1.00459	0	0	0.297513	0.0620112
B cells	IGHD	98.6248	1.00045	0	0	0.20063	0.00703616
B cells	REL	55.7645	0.997857	0	0	0.691684	0.462784
B cells	PARP15	71.8923	0.973105	0	0	0.331383	0.0811001
B cells	SPIB	94.1797	0.971375	0	0	0.248228	0.020227
B cells	UVRAG	49.0072	0.968766	0	0	0.406774	0.209979
B cells	RPS8	91.7938	0.959601	0	0	0.97772	0.934447
B cells	PIKFYVE	54.8851	0.958334	0	0	0.327332	0.12476
B cells	ANGPTL1	99.1658	0.952688	0	0	0.252391	0.0175664
B cells	CD52	62.8983	0.942809	0	0	0.759424	0.500481
B cells	MAP4K4	46.7621	0.941097	0	0	0.429279	0.235735
B cells	CD70	62.5972	0.931974	0	0	0.20153	0.0375048
B cells	SNX2	51.0913	0.929477	0	0	0.453246	0.240752
B cells	PKIG	77.8191	0.920605	0	0	0.294925	0.054991
B cells	LY86	65.4934	0.918569	0	0	0.376955	0.123013
B cells	CD19	101.74	0.917907	0	0	0.227073	0.0100333
B cells	COBLL1	63.1663	0.915662	0	0	0.302914	0.0861008
B cells	FAM30A	84.8744	0.912635	0	0	0.201305	0.0159636
B cells	SP140	57.9049	0.909176	0	0	0.384044	0.148929
B cells	HLA-DRA	95.3003	0.905951	0	0	0.976032	0.646493
B cells	TNFSF9	30.4977	0.905455	2.79437e-204	9.24081e-203	0.218972	0.114053
B cells	SCIMP	67.3752	0.903809	0	0	0.253066	0.0550391
B cells	SP110	52.1852	0.894837	0	0	0.408799	0.193695
B cells	POU2AF1	88.2326	0.890449	0	0	0.267019	0.0311739
B cells	CHORDC1	37.535	0.886539	2.47566e-308	1.49922e-306	0.381794	0.231456
B cells	ANKRD44	42.4629	0.87985	0	0	0.508045	0.333633
B cells	DRAM2	47.228	0.876812	0	0	0.356251	0.171176
B cells	JUND	49.2987	0.875721	0	0	0.966918	0.894249
B cells	USP6NL	62.5886	0.873916	0	0	0.282773	0.0790646
B cells	NCF1	56.7667	0.871144	0	0	0.428716	0.183581
B cells	HLA-DQB1	84.3925	0.86859	0	0	0.866097	0.43028
B cells	RAB11A	25.1134	0.861956	3.55236e-139	7.02927e-138	0.402048	0.323182
B cells	FCMR	63.7119	0.857451	0	0	0.360189	0.111232
B cells	EIF2AK3	36.6068	0.855792	2.22717e-293	1.2694e-291	0.280072	0.145419
B cells	INPP5D	49.7483	0.852062	0	0	0.419264	0.206469
B cells	FCER2	89.0207	0.851091	0	0	0.162147	0.0053212
B cells	CR1	72.4972	0.850873	0	0	0.210082	0.030116
B cells	TPD52	46.6397	0.848435	0	0	0.366715	0.178436
B cells	RPL22L1	38.1891	0.846942	0	0	0.585799	0.434174
B cells	KHDRBS2	68.7233	0.844879	0	0	0.192866	0.0279202
B cells	CCDC50	50.8835	0.841961	0	0	0.333858	0.140339
B cells	RASGEF1B	38.1499	0.840899	0	0	0.411612	0.247355
B cells	PLCG2	55.0844	0.839985	0	0	0.489029	0.244631
B cells	LARGE1	51.6821	0.836314	0	0	0.204343	0.056161
B cells	MICAL3	69.2266	0.835838	0	0	0.275459	0.0606969
B cells	ZDHHC14	43.2151	0.83325	0	0	0.220097	0.0822541
B cells	RPL39	85.3368	0.830861	0	0	0.985484	0.954369
B cells	RIPOR2	47.1623	0.825549	0	0	0.479577	0.262822
B cells	FCRL2	84.6504	0.822702	0	0	0.177675	0.0108187
B cells	EEF1B2	66.3315	0.820761	0	0	0.931811	0.824994
B cells	CD74	83.5651	0.816597	0	0	0.976145	0.738765
B cells	RPS10	65.9972	0.816539	0	0	0.8814	0.789396
B cells	BLNK	69.0005	0.816171	0	0	0.252391	0.0523625
B cells	LINC01857	78.2308	0.812568	0	0	0.193654	0.0195057
B cells	RPL13A	45.318	0.811756	0	0	0.797007	0.776862
B cells	MRPL18	17.3566	0.809694	1.75975e-67	1.63583e-66	0.337122	0.284844
B cells	FCRLA	101.857	0.80432	0	0	0.215933	0.00790165
B cells	BCAS4	74.2715	0.803007	0	0	0.263081	0.0467207
B cells	HLA-DQA1	77.7508	0.8023	0	0	0.837853	0.430536
B cells	HDAC9	48.8061	0.802126	0	0	0.277934	0.102786
B cells	LSM7	34.9956	0.798769	2.62648e-268	1.28313e-266	0.534601	0.398432
B cells	MARCKS	48.1254	0.798578	0	0	0.441769	0.217047
B cells	RPL36A	32.3482	0.79024	1.46911e-229	5.76304e-228	0.570046	0.49524
B cells	STAP1	80.6188	0.78786	0	0	0.228311	0.0273432
B cells	CHPT1	38.8078	0.785983	0	0	0.301789	0.156526
B cells	EEF1G	35.2137	0.785665	1.23345e-271	6.1924e-270	0.391358	0.245977
B cells	RPS20	41.5535	0.785538	0	0	0.67008	0.590813
B cells	AC007384.1	41.8678	0.78003	0	0	0.289074	0.129504
B cells	RPS23	76.8645	0.77939	0	0	0.983909	0.947157
B cells	AP002075.1	111.765	0.779346	0	0	0.216834	0.00282087
B cells	CD55	49.0569	0.778978	0	0	0.627208	0.4097
B cells	GAS5	40.2075	0.774928	0	0	0.350399	0.187268
B cells	RPS21	76.0765	0.77282	0	0	0.959941	0.888608
B cells	RPL21	70.1322	0.772379	0	0	0.963542	0.912008
B cells	CLECL1	60.4807	0.772136	0	0	0.244965	0.0609533
B cells	ZFAS1	50.4442	0.770553	0	0	0.787217	0.632565
B cells	ATF7IP	32.9955	0.765668	9.434e-239	3.94572e-237	0.431979	0.298211
B cells	TMEM131L	43.8533	0.764491	0	0	0.351412	0.171721
B cells	PARP14	37.7423	0.763389	0	0	0.372567	0.220958
B cells	ADK	26.728	0.763166	2.22435e-157	5.15609e-156	0.344098	0.238604
B cells	SKIL	36.6391	0.762387	6.82029e-294	3.89494e-292	0.494318	0.342864
B cells	RHOH	39.351	0.760076	0	0	0.530775	0.352593
B cells	AIM2	79.1878	0.756089	0	0	0.225835	0.0279523
B cells	IFT57	34.6683	0.749087	2.37165e-263	1.13015e-261	0.28266	0.151927
B cells	SSH2	35.2255	0.748499	8.14575e-272	4.09655e-270	0.478902	0.337976
B cells	KYNU	52.638	0.747311	0	0	0.289299	0.100702
B cells	HSP90AB1	47.3231	0.744916	0	0	0.91887	0.809319
B cells	TLR10	82.344	0.741933	0	0	0.213008	0.0212848
B cells	STX7	40.315	0.73985	0	0	0.305165	0.154475
B cells	TRA2A	32.7758	0.738984	1.30116e-235	5.30466e-234	0.490604	0.368108
B cells	HSPE1	31.6421	0.738393	9.72499e-220	3.54687e-218	0.760887	0.671064
B cells	PPP3CA	31.1209	0.738006	1.25825e-212	4.36975e-211	0.416564	0.296144
B cells	LIMD2	43.8343	0.731318	0	0	0.527287	0.313534
B cells	EAF2	44.5467	0.730427	0	0	0.24744	0.0970958
B cells	SSPN	49.5766	0.724063	0	0	0.179701	0.0474901
B cells	TBC1D5	33.3487	0.723338	7.6017e-244	3.30788e-242	0.396084	0.257854
B cells	GAPT	59.4055	0.719909	0	0	0.231462	0.0560008
B cells	PDE4D	9.39192	0.719747	5.89144e-21	2.29377e-20	0.270395	0.247211
B cells	MTSS1	41.4437	0.719196	0	0	0.221672	0.0862771
B cells	FAM49A	42.8184	0.717394	0	0	0.272758	0.119086
B cells	NR4A2	33.0258	0.711729	3.46466e-239	1.45536e-237	0.560032	0.427042
B cells	P2RX5	67.6717	0.711335	0	0	0.180151	0.0242659
B cells	SIPA1L3	38.6189	0.71035	0	0	0.273883	0.13303
B cells	RAB30	53.267	0.707863	0	0	0.245865	0.0744486
B cells	RPS11	59.5188	0.703509	0	0	0.874311	0.817925
B cells	RPL34	79.5829	0.703439	0	0	0.984697	0.95376
B cells	RPS27	71.902	0.702718	0	0	0.989985	0.965973
B cells	SP100	37.7859	0.70244	0	0	0.499269	0.346631
B cells	SYK	44.2161	0.699378	0	0	0.276359	0.117275
B cells	SIPA1L1	34.6526	0.698445	4.07805e-263	1.94011e-261	0.386632	0.239454
B cells	NIBAN3	103.65	0.694604	0	0	0.199392	0.00413515
B cells	TMEM243	33.0369	0.694587	2.39604e-239	1.01086e-237	0.411387	0.273224
B cells	RPL32	72.7026	0.694287	0	0	0.986497	0.954513
B cells	TMEM131	37.4177	0.688909	2.01169e-306	1.20569e-304	0.323844	0.178869
B cells	DAPP1	44.7561	0.687025	0	0	0.271858	0.111713
B cells	KCNH8	84.8545	0.685661	0	0	0.153483	0.00591422
B cells	STAG3	52.4985	0.683369	0	0	0.131766	0.0222144
B cells	LYL1	47.2173	0.682361	0	0	0.21222	0.0683261
B cells	LAPTM5	49.3027	0.681295	0	0	0.751097	0.509472
B cells	RCSD1	39.8847	0.679673	0	0	0.348036	0.181033
B cells	CCR7	39.2369	0.679583	0	0	0.334083	0.161591
B cells	PDE7A	40.1951	0.679298	0	0	0.461236	0.280084
B cells	CNR2	96.4358	0.676769	0	0	0.187127	0.00580203
B cells	CMTM6	32.9828	0.674975	1.43426e-238	5.9815e-237	0.475526	0.339242
B cells	STK17A	39.9951	0.674149	0	0	0.595364	0.424894
B cells	SYPL1	34.7462	0.673308	1.58438e-264	7.58725e-263	0.399572	0.255834
B cells	MDM4	29.0316	0.670993	2.62767e-185	7.62286e-184	0.360752	0.244294
B cells	TNRC6B	36.5294	0.670896	3.79338e-292	2.14525e-290	0.533026	0.392679
B cells	PALM2-AKAP2	52.4268	0.669457	0	0	0.244064	0.0750417
B cells	TRAF5	49.5034	0.667455	0	0	0.290649	0.10668
B cells	SNHG8	27.9931	0.66719	1.97239e-172	5.12822e-171	0.570384	0.469964
B cells	ANKRD33B	57.5317	0.666744	0	0	0.182064	0.0362707
B cells	LTB	53.6766	0.66503	0	0	0.66873	0.387085
B cells	TCOF1	30.1687	0.664963	6.10454e-200	1.95211e-198	0.229099	0.122436
B cells	UBE2E2	34.8322	0.663956	7.91035e-266	3.81957e-264	0.269157	0.138624
B cells	ITSN2	32.7954	0.661591	6.8584e-236	2.8e-234	0.41105	0.280324
B cells	RPLP2	64.3329	0.657698	0	0	0.941713	0.9005
B cells	MARCKSL1	26.3846	0.657032	2.06044e-153	4.61425e-152	0.366153	0.250545
B cells	CXCR5	79.3645	0.655027	0	0	0.17655	0.0136716
B cells	RPS3A	69.6778	0.653644	0	0	0.981546	0.942156
B cells	RPSA	57.3508	0.6514	0	0	0.898616	0.823503
B cells	KDM6B	25.162	0.642926	1.04378e-139	2.07812e-138	0.44672	0.346439
B cells	BIRC3	29.548	0.642664	6.96652e-192	2.09413e-190	0.449983	0.317188
B cells	TAGAP	33.9828	0.642618	3.9985e-253	1.7992e-251	0.441094	0.286623
B cells	HSPD1	26.1812	0.641453	4.35133e-151	9.5101e-150	0.612805	0.540807
B cells	ITPR1	34.6358	0.640254	7.30445e-263	3.46372e-261	0.332171	0.191691
B cells	RPS5	59.1934	0.638719	0	0	0.956791	0.887165
B cells	ORAI2	43.4262	0.636279	0	0	0.248115	0.0986184
B cells	CD48	41.4243	0.635307	0	0	0.516147	0.31621
B cells	SMAP2	42.7656	0.634844	0	0	0.693147	0.519474
B cells	TEX9	54.8595	0.632845	0	0	0.176775	0.0376971
B cells	GPBP1	33.2969	0.632657	4.2755e-243	1.84666e-241	0.626308	0.515739
B cells	GRK3	39.3377	0.630917	0	0	0.262406	0.120208
B cells	MYCBP2	34.8389	0.630362	6.25991e-266	3.02767e-264	0.509621	0.37032
B cells	CD72	34.9953	0.630092	2.65674e-268	1.29574e-266	0.158209	0.0606488
B cells	RPL11	66.4492	0.624627	0	0	0.988185	0.959722
B cells	NGLY1	32.2154	0.622271	1.07599e-227	4.18698e-226	0.290649	0.167281
B cells	SNHG7	28.6018	0.622056	6.383e-180	1.76202e-178	0.360302	0.242884
B cells	MAP3K1	35.543	0.619955	1.06558e-276	5.50162e-275	0.339147	0.193999
B cells	LRMP	34.1318	0.61975	2.49393e-255	1.13626e-253	0.220659	0.101936
B cells	LMBRD1	29.9216	0.619652	1.03049e-196	3.19264e-195	0.337797	0.222064
B cells	TRAK1	35.991	0.619292	1.15515e-283	6.17241e-282	0.25678	0.12835
B cells	ZHX2	35.4776	0.618448	1.08775e-275	5.59626e-274	0.312591	0.17015
B cells	RRAS2	41.2938	0.617176	0	0	0.228761	0.0898032
B cells	RPS28	65.2003	0.617054	0	0	0.984584	0.95126
B cells	SKAP2	33.6274	0.616847	6.68016e-248	2.93322e-246	0.344548	0.208408
B cells	RASGRP2	39.8008	0.616705	0	0	0.250478	0.105799
B cells	PPP1R15A	33.0531	0.613466	1.40196e-239	5.93191e-238	0.667154	0.522262
B cells	MYC	21.4259	0.612153	7.65733e-102	1.0549e-100	0.193429	0.120112
B cells	FGD2	41.0393	0.608613	0	0	0.205694	0.0777343
B cells	TMEM154	46.7472	0.608458	0	0	0.273208	0.10418
B cells	MEF2A	33.8755	0.607778	1.52739e-251	6.82001e-250	0.380106	0.236633
B cells	TRIM38	33.3259	0.606861	1.62662e-243	7.04657e-242	0.287161	0.159972
B cells	EZR	34.0035	0.601207	1.97436e-253	8.89777e-252	0.736694	0.627404
B cells	RPS6	61.1543	0.600254	0	0	0.971531	0.925199
B cells	AC008014.1	35.6369	0.59928	3.75889e-278	1.96164e-276	0.19973	0.0844179
B cells	IKZF3	41.6417	0.595727	0	0	0.391696	0.197605
B cells	POLD4	36.9928	0.595651	1.49519e-299	8.72732e-298	0.278384	0.141701
B cells	CAMK1D	32.3319	0.593779	2.49388e-229	9.75666e-228	0.377968	0.238636
B cells	SNX8	33.1176	0.592838	1.65702e-240	7.08326e-239	0.207832	0.0996762
B cells	PHACTR1	28.3784	0.591035	3.73852e-177	1.01373e-175	0.296388	0.183213
B cells	HLA-DRB1	78.8466	0.58806	0	0	0.950827	0.608684
B cells	HHEX	38.7496	0.587798	0	0	0.159784	0.0539492
B cells	RPL26	63.4696	0.587382	0	0	0.974907	0.933421
B cells	TRAF3	31.01	0.58696	3.95071e-211	1.36389e-209	0.314954	0.189848
B cells	DDX21	24.2817	0.586738	3.05963e-130	5.5795e-129	0.427816	0.338168
B cells	HERPUD1	21.3241	0.586331	6.77832e-101	9.25903e-100	0.626646	0.571676
B cells	TBC1D22A	31.131	0.585456	9.18298e-213	3.20061e-211	0.342523	0.214611
B cells	ZNF331	10.5537	0.58542	4.8834e-26	2.16487e-25	0.395071	0.370897
B cells	RPL18A	53.339	0.584779	0	0	0.981209	0.940569
B cells	C12orf42	71.2164	0.583464	0	0	0.16271	0.0160117
B cells	RPS29	58.3266	0.582715	0	0	0.965343	0.92217
B cells	ATP2B1	32.6194	0.58237	2.17658e-233	8.75089e-232	0.501969	0.363172
B cells	PIK3AP1	42.9808	0.581897	0	0	0.244064	0.0957975
B cells	RPL18	56.4775	0.577702	0	0	0.979746	0.931594
B cells	WASHC4	30.5833	0.577687	2.04352e-205	6.85134e-204	0.282435	0.167105
B cells	SYNGR2	27.065	0.576308	2.5451e-161	6.10403e-160	0.343423	0.236473
B cells	RPS27A	62.7173	0.573411	0	0	0.987622	0.958264
B cells	RPL23A	53.4927	0.571977	0	0	0.924271	0.882966
B cells	RPL8	52.8828	0.571717	0	0	0.978058	0.938021
B cells	AP1S3	44.7675	0.571545	0	0	0.173399	0.0512726
B cells	RPS18	51.6103	0.571142	0	0	0.988185	0.961165
B cells	DMXL1	32.5325	0.568197	3.70197e-232	1.47007e-230	0.277146	0.154812
B cells	CYBB	45.0239	0.568	0	0	0.34016	0.146782
B cells	ARID5B	30.9417	0.56695	3.28149e-210	1.1275e-208	0.535501	0.40651
B cells	PPM1K	32.5468	0.566411	2.32263e-232	9.24854e-231	0.294813	0.164733
B cells	ADAM19	42.6154	0.564678	0	0	0.262181	0.105094
B cells	TSBP1-AS1	74.6337	0.564073	0	0	0.136041	0.00780549
B cells	TSPAN33	39.4568	0.564006	0	0	0.171149	0.0593185
B cells	EIF2S3	28.2758	0.563281	6.86276e-176	1.84028e-174	0.428266	0.317509
B cells	ANKRD13A	34.8487	0.562675	4.45253e-266	2.1607e-264	0.243839	0.120208
B cells	PELI1	13.1091	0.561525	2.92076e-39	1.70449e-38	0.345111	0.303757
B cells	ARID1B	28.204	0.5604	5.22865e-175	1.39182e-173	0.471363	0.363284
B cells	RPL30	60.1041	0.559111	0	0	0.984809	0.957222
B cells	RAB11FIP1	26.9436	0.559037	6.77518e-160	1.59855e-158	0.395634	0.283867
B cells	DNAJA1	24.1114	0.558468	1.89807e-128	3.39527e-127	0.736019	0.670903
B cells	AC119396.1	57.1339	0.556968	0	0	0.1779	0.0342031
B cells	SNX29	28.0556	0.5561	3.41076e-173	8.91582e-172	0.27107	0.165197
B cells	BCL2	36.484	0.554273	1.98772e-291	1.11758e-289	0.458647	0.289893
B cells	IFNG-AS1	47.697	0.554178	0	0	0.177563	0.0463361
B cells	SESN3	36.8777	0.553449	1.05207e-297	6.10408e-296	0.331158	0.175904
B cells	RPS26	48.9558	0.553186	0	0	0.914594	0.844307
B cells	HLA-DOB	61.1033	0.552665	0	0	0.173624	0.0293467
B cells	MEF2C-AS1	48.681	0.552137	0	0	0.145606	0.032392
B cells	RPL10A	52.4863	0.551401	0	0	0.933498	0.874583
B cells	RPL12	58.6202	0.551313	0	0	0.978058	0.936819
B cells	UST	38.2821	0.54905	0	0	0.237088	0.10208
B cells	AL355076.2	68.9469	0.548184	0	0	0.143243	0.0128382
B cells	MKNK2	18.0084	0.547342	1.67377e-72	1.65543e-71	0.351975	0.288402
B cells	FAU	55.4156	0.544595	0	0	0.980871	0.939191
B cells	PXK	37.3718	0.544439	1.12324e-305	6.69066e-304	0.206369	0.0859886
B cells	HSPH1	22.9122	0.544337	3.51426e-116	5.64379e-115	0.573309	0.500288
B cells	TUT4	30.4815	0.541478	4.58634e-204	1.51152e-202	0.367728	0.241024
B cells	SMARCB1	32.0035	0.541222	9.7354e-225	3.67518e-223	0.262743	0.143784
B cells	RPL22	50.642	0.54087	0	0	0.902329	0.843329
B cells	RB1	25.9843	0.539993	7.44577e-149	1.60084e-147	0.31563	0.213777
B cells	TLE1	26.282	0.539795	3.07675e-152	6.82189e-151	0.153933	0.0761796
B cells	ARHGAP25	33.3021	0.539782	3.59749e-243	1.55613e-241	0.287724	0.154363
B cells	TBC1D9	30.0992	0.538882	4.96321e-199	1.57158e-197	0.202881	0.104308
B cells	ARIH1	17.6173	0.538614	1.81391e-69	1.72705e-68	0.420839	0.367178
B cells	PVT1	27.9125	0.536692	1.87946e-171	4.84758e-170	0.288174	0.174189
B cells	FNBP1	25.6082	0.536604	1.23773e-144	2.55891e-143	0.513334	0.422554
B cells	QRSL1	46.9417	0.535069	0	0	0.184764	0.0533722
B cells	AL592429.2	39.0287	0.533667	0	0	0.123889	0.0342832
B cells	RASGRP3	36.3039	0.532662	1.40169e-288	7.77565e-287	0.185214	0.0744166
B cells	CXXC5	32.9304	0.532186	8.06559e-238	3.335e-236	0.192303	0.0876715
B cells	LAT2	35.5327	0.531024	1.53515e-276	7.91201e-275	0.252954	0.122916
B cells	AC009313.1	41.3748	0.530599	0	0	0.191291	0.0656655
B cells	YPEL5	23.5097	0.529564	3.24319e-122	5.4651e-121	0.568246	0.503542
B cells	RGS19	29.3795	0.529378	1.00489e-189	2.98368e-188	0.269495	0.156398
B cells	TAF4B	42.4232	0.528983	0	0	0.187465	0.0620272
B cells	SEPTIN7	30.2079	0.528775	1.86663e-200	5.99549e-199	0.361989	0.230911
B cells	NT5C	20.4197	0.528206	1.11776e-92	1.39267e-91	0.293575	0.216502
B cells	IER5	20.0965	0.527161	7.92014e-90	9.60862e-89	0.418364	0.337207
B cells	PLEKHF2	34.6512	0.525604	4.28425e-263	2.03488e-261	0.220772	0.102225
B cells	NIN	29.9885	0.524987	1.38542e-197	4.33958e-196	0.301677	0.181866
B cells	ZBTB20-AS5	43.7102	0.524854	0	0	0.144481	0.0375529
B cells	PNISR	27.2723	0.524769	9.04952e-164	2.20496e-162	0.477439	0.371682
B cells	FAM214A	27.7763	0.524521	8.3893e-170	2.141e-168	0.30359	0.191787
B cells	EGR3	24.8395	0.524018	3.35862e-136	6.47833e-135	0.162822	0.0849788
B cells	RPS2	52.1759	0.523851	0	0	0.944976	0.915742
B cells	CHCHD10	26.525	0.523438	4.98887e-155	1.13206e-153	0.420952	0.310521
B cells	GGA2	28.9911	0.521197	8.5207e-185	2.45958e-183	0.2947	0.181177
B cells	CIITA	35.5491	0.520246	8.58603e-277	4.4409e-275	0.237538	0.11221
B cells	KCNQ5	36.0066	0.518438	6.59781e-284	3.54501e-282	0.13019	0.040534
B cells	ATF7IP2	28.0074	0.517769	1.3204e-172	3.43612e-171	0.265444	0.157232
B cells	ZBTB10	24.8222	0.516885	5.16403e-136	9.93435e-135	0.234725	0.1438
B cells	RPS15A	59.0001	0.516751	0	0	0.983234	0.95001
B cells	CHD7	37.7364	0.515213	0	0	0.239451	0.106504
B cells	SMCHD1	36.2754	0.514411	3.96034e-288	2.18442e-286	0.631934	0.48394
B cells	FAM177B	59.4357	0.514169	0	0	0.114662	0.011556
B cells	ZBTB20	31.7048	0.513985	1.33443e-220	4.9225e-219	0.525599	0.386556
B cells	RHBDD1	31.489	0.512917	1.22885e-217	4.43728e-216	0.219309	0.110399
B cells	HSH2D	40.7014	0.512698	0	0	0.20153	0.0736953
B cells	ARHGAP15	32.5777	0.512491	8.47961e-233	3.38579e-231	0.48194	0.335043
B cells	TRA2B	23.3972	0.510891	4.56503e-121	7.60874e-120	0.518398	0.438806
B cells	PAN3	27.9046	0.510787	2.34394e-171	6.04023e-170	0.361877	0.245208
B cells	RERE	25.0315	0.510493	2.77714e-138	5.44343e-137	0.356926	0.253526
B cells	ODC1	24.8199	0.509692	5.46214e-136	1.05009e-134	0.465399	0.354036
B cells	MT-ND3	50.3234	0.509245	0	0	0.989085	0.952334
B cells	RAPGEF1	22.7266	0.507102	2.44734e-114	3.85579e-113	0.358501	0.26372
B cells	TOR3A	20.4958	0.506844	2.34816e-93	2.94843e-92	0.189265	0.121682
B cells	ID3	16.1455	0.50552	1.22198e-58	9.9386e-58	0.282885	0.215717
B cells	HLA-DMB	34.4129	0.505176	1.61878e-259	7.5408e-258	0.335771	0.184495
B cells	SELL	45.4432	0.503898	0	0	0.325082	0.133575
B cells	RPS13	52.2448	0.503188	0	0	0.971419	0.926241
B cells	MOB3A	30.1298	0.502666	1.97476e-199	6.28722e-198	0.266907	0.15151
B cells	GNB5	38.1516	0.502409	0	0	0.218409	0.0894666
B cells	SINHCAF	26.6912	0.501717	5.95015e-157	1.37378e-155	0.263193	0.160934
B cells	STEAP1B	26.8358	0.499842	1.23682e-158	2.89934e-157	0.144368	0.068262
B cells	FUT8	25.0484	0.499604	1.81843e-138	3.57633e-137	0.295488	0.193887
B cells	FCRL5	46.9927	0.499007	0	0	0.116237	0.0216053
B cells	TP53INP1	24.0038	0.498952	2.54014e-127	4.48312e-126	0.195792	0.113668
B cells	CYSLTR1	31.3522	0.49813	9.08185e-216	3.25112e-214	0.22471	0.113636
B cells	RPL9	52.4197	0.497578	0	0	0.963655	0.92241
B cells	SMC6	33.3967	0.496299	1.52972e-244	6.67655e-243	0.21312	0.100926
B cells	RPL35A	53.4414	0.494185	0	0	0.96613	0.918483
B cells	TAF1D	22.4122	0.493436	2.99408e-111	4.59272e-110	0.446382	0.362354
B cells	RPL31	27.8103	0.492929	3.25316e-170	8.33889e-169	0.632272	0.588473
B cells	LINC01004	26.7275	0.491834	2.25255e-157	5.21314e-156	0.235287	0.136748
B cells	SHISAL2A	45.648	0.49	0	0	0.17475	0.0489967
B cells	RPL19	52.4618	0.489385	0	0	0.982446	0.946676
B cells	RPL29	47.0942	0.488415	0	0	0.972207	0.922634
B cells	ATP2A3	34.2963	0.488165	8.90763e-258	4.10995e-256	0.242939	0.11548
B cells	SGPP1	25.8741	0.48793	1.30238e-147	2.7593e-146	0.171599	0.0903321
B cells	UPF2	25.9666	0.48614	1.17963e-148	2.53059e-147	0.296613	0.195057
B cells	VOPP1	23.6749	0.485862	6.53673e-124	1.11508e-122	0.328345	0.235174
B cells	BICD1	32.862	0.485394	7.68141e-237	3.16714e-235	0.208957	0.0978331
B cells	GRK5	36.1416	0.485332	5.05111e-286	2.7547e-284	0.215371	0.0912617
B cells	DGKD	28.2421	0.485033	1.77875e-175	4.76104e-174	0.226848	0.125321
B cells	METTL21A	27.1017	0.481709	9.40456e-162	2.26676e-160	0.18904	0.0990351
B cells	FAM117B	33.3775	0.481674	2.9115e-244	1.26884e-242	0.189715	0.0831837
B cells	GPR18	40.2872	0.480453	0	0	0.149657	0.0441723
B cells	ZNF10	24.5576	0.479891	3.58473e-133	6.70533e-132	0.192641	0.109629
B cells	PNOC	57.2734	0.479482	0	0	0.111174	0.0119567
B cells	PRKCE	25.1444	0.479186	1.62747e-139	3.23358e-138	0.241589	0.14606
B cells	JAZF1	26.2666	0.478435	4.62185e-152	1.02088e-150	0.31923	0.208809
B cells	AC027097.2	41.9918	0.478268	0	0	0.164285	0.0504231
B cells	RPS25	51.7968	0.476913	0	0	0.968606	0.922153
B cells	RPL41	57.3626	0.475193	0	0	0.990661	0.974035
B cells	RABEP2	35.796	0.473138	1.274e-280	6.72098e-279	0.17565	0.0691114
B cells	PTPN6	24.8725	0.473013	1.47845e-136	2.86314e-135	0.292787	0.194737
B cells	BMP2K	29.5167	0.472865	1.75765e-191	5.25632e-190	0.265331	0.151013
B cells	IL16	32.1339	0.47027	1.48455e-226	5.70806e-225	0.218634	0.10559
B cells	SNED1	35.1745	0.470031	4.91451e-271	2.45034e-269	0.168223	0.0644153
B cells	EIF4A2	25.1914	0.470022	4.97953e-140	9.96181e-139	0.627883	0.550615
B cells	ELMO1	28.1851	0.469083	8.90095e-175	2.36286e-173	0.389445	0.260386
B cells	LINC01215	63.3561	0.468487	0	0	0.145043	0.0171016
B cells	RABEP1	24.02	0.467975	1.71891e-127	3.04296e-126	0.274783	0.183325
B cells	GSAP	25.7773	0.467948	1.59308e-146	3.33629e-145	0.215258	0.125449
B cells	HLA-DPB1	71.207	0.467267	0	0	0.898728	0.563149
B cells	RIPOR1	32.9768	0.467049	1.74567e-238	7.26979e-237	0.157308	0.0640146
B cells	SYNGR1	41.8806	0.465617	0	0	0.173849	0.0548147
B cells	KLHL6	24.1952	0.465452	2.50057e-129	4.5147e-128	0.201643	0.117804
B cells	MT-ND4L	23.4882	0.464569	5.38196e-122	9.05864e-121	0.721728	0.635146
B cells	TNFAIP8	28.4649	0.463845	3.18606e-178	8.68785e-177	0.49443	0.367355
B cells	PDLIM1	36.3259	0.463232	6.30818e-289	3.50605e-287	0.249128	0.114903
B cells	METTL8	29.5931	0.462968	1.83479e-192	5.54404e-191	0.190278	0.0919349
B cells	KDM4C	27.7641	0.4628	1.17899e-169	2.99831e-168	0.320468	0.205764
B cells	NUP88	37.0431	0.462464	2.31828e-300	1.36137e-298	0.198942	0.0812925
B cells	JADE3	45.7437	0.462234	0	0	0.122989	0.0259488
B cells	BRAF	20.124	0.458997	4.54959e-90	5.53337e-89	0.32902	0.248141
B cells	RPL13	54.2874	0.458727	0	0	0.990323	0.972096
B cells	CD82	28.7729	0.458217	4.68899e-182	1.31818e-180	0.267469	0.154571
B cells	CD53	31.2279	0.45758	4.46104e-214	1.57562e-212	0.604028	0.464675
B cells	FAM3C	20.9613	0.456462	1.48125e-97	1.95092e-96	0.22156	0.147711
B cells	CHI3L2	42.7856	0.456172	0	0	0.125352	0.0296993
B cells	RHBDF2	31.9661	0.45599	3.22404e-224	1.21394e-222	0.179476	0.080411
B cells	COL4A3	49.5943	0.455985	0	0	0.149994	0.0326805
B cells	SH3BP5	26.6673	0.455711	1.12918e-156	2.59881e-155	0.267357	0.16337
B cells	RPS12	50.4984	0.45509	0	0	0.988072	0.962543
B cells	TEX14	21.7014	0.454539	1.98951e-104	2.82103e-103	0.253291	0.162457
B cells	TFEB	27.7881	0.454101	6.03686e-170	1.54335e-168	0.161922	0.0776862
B cells	RNMT	19.1622	0.453827	7.66405e-82	8.48034e-81	0.388095	0.313502
B cells	CARD11	32.9869	0.453623	1.25301e-238	5.23312e-237	0.295825	0.154972
B cells	PMAIP1	21.308	0.453011	9.5766e-101	1.30569e-99	0.386182	0.289909
B cells	ALG13	18.6369	0.450804	1.6119e-77	1.69396e-76	0.328907	0.257757
B cells	RAD51B	24.0052	0.449593	2.45621e-127	4.33762e-126	0.260605	0.164733
B cells	TRIO	30.4482	0.448284	1.26388e-203	4.15594e-202	0.279959	0.159123
B cells	CEPT1	28.7558	0.447881	7.6719e-182	2.15257e-180	0.188815	0.0957014
B cells	CR2	72.4252	0.44778	0	0	0.117025	0.00508078
B cells	TXNIP	30.6085	0.447717	9.44719e-206	3.17469e-204	0.731068	0.611312
B cells	RABGAP1L	18.0759	0.447298	4.932e-73	4.91307e-72	0.431979	0.373125
B cells	PPP1R16B	32.8518	0.446903	1.07279e-236	4.41071e-235	0.346011	0.194176
B cells	AC079793.1	37.2954	0.444067	1.95076e-304	1.15724e-302	0.283223	0.131171
B cells	PAWR	34.1135	0.442307	4.65219e-255	2.11627e-253	0.158321	0.0615303
B cells	KBTBD8	27.8594	0.441289	8.28004e-171	2.12619e-169	0.133791	0.0578279
B cells	FADS3	27.4192	0.441165	1.61826e-165	4.00678e-164	0.125914	0.0534524
B cells	SIDT1	34.5526	0.440409	1.3049e-261	6.12774e-260	0.221222	0.098939
B cells	RNASET2	27.5626	0.440017	3.12621e-167	7.82038e-166	0.571959	0.436482
B cells	BOD1L1	22.1562	0.438002	9.09971e-109	1.35092e-107	0.35175	0.26364
B cells	IMMP2L	22.4024	0.436616	3.73239e-111	5.71618e-110	0.270845	0.179783
B cells	RPL36	46.225	0.43623	0	0	0.973669	0.931049
B cells	ARHGEF18	32.854	0.436189	9.99285e-237	4.11434e-235	0.187915	0.0830555
B cells	RPL37	49.6601	0.43309	0	0	0.962079	0.931802
B cells	RPS15	45.6431	0.432582	0	0	0.981321	0.946564
B cells	TCEA1	19.3663	0.432405	1.48654e-83	1.68332e-82	0.378305	0.3102
B cells	PRKD3	25.9494	0.432126	1.84519e-148	3.94963e-147	0.208957	0.118252
B cells	XKR6	30.0554	0.431463	1.85477e-198	5.84757e-197	0.214133	0.10854
B cells	AL050309.1	25.4563	0.430292	6.00873e-143	1.23175e-141	0.133678	0.0624599
B cells	ST6GALNAC3	36.6639	0.429644	2.7454e-294	1.57093e-292	0.120626	0.0347961
B cells	SNHG29	28.1475	0.428125	2.57466e-174	6.81604e-173	0.321368	0.199016
B cells	DUSP1	29.5217	0.426563	1.5169e-191	4.54101e-190	0.821537	0.70118
B cells	KDM4B	20.5605	0.426176	6.19621e-94	7.83774e-93	0.207607	0.136203
B cells	SNHG12	7.48452	0.425707	7.18076e-14	2.22836e-13	0.254192	0.234758
B cells	HSPA1B	25.0184	0.424841	3.85356e-138	7.53804e-137	0.564307	0.443791
B cells	RPL5	44.1041	0.423779	0	0	0.95274	0.9005
B cells	RPS4X	47.8029	0.42375	0	0	0.982559	0.946227
B cells	LY86-AS1	64.2746	0.423249	0	0	0.109261	0.00745288
B cells	BBX	23.0586	0.421968	1.20719e-117	1.9549e-116	0.392483	0.297795
B cells	PHF20	22.0244	0.42068	1.68005e-107	2.46272e-106	0.416789	0.32751
B cells	HSPA4	16.5012	0.419653	3.59927e-61	3.03961e-60	0.28176	0.22317
B cells	BTK	28.4949	0.41783	1.35467e-178	3.70089e-177	0.165523	0.0788883
B cells	RPL27A	33.1528	0.416605	5.15882e-241	2.21175e-239	0.849781	0.841743
B cells	RPL3	40.7046	0.415013	0	0	0.978283	0.935969
B cells	ZDHHC21	26.5747	0.414746	1.33299e-155	3.039e-154	0.175875	0.0910854
B cells	ELOVL5	23.464	0.414444	9.50714e-122	1.59465e-120	0.379881	0.279924
B cells	CDKN2D	23.6357	0.414042	1.6564e-123	2.81076e-122	0.176212	0.0961341
B cells	ARRDC2	14.2288	0.413548	6.06921e-46	4.01959e-45	0.186565	0.137646
B cells	SMAD3	26.8212	0.413309	1.82786e-158	4.26764e-157	0.227411	0.127436
B cells	AL121944.1	25.7567	0.412839	2.71137e-146	5.67008e-145	0.142118	0.0673804
B cells	GRB2	20.709	0.412605	2.8743e-95	3.679e-94	0.426466	0.347112
B cells	RPL37A	33.8503	0.41236	3.59266e-251	1.59926e-249	0.830089	0.8215
B cells	TSC22D3	21.2751	0.41198	1.93144e-100	2.62474e-99	0.81051	0.744679
B cells	SNN	20.239	0.411587	4.44314e-91	5.46333e-90	0.130528	0.0725093
B cells	PDE4B	24.8926	0.410806	8.94039e-137	1.73368e-135	0.471925	0.352032
B cells	SMDT1	15.053	0.410501	3.30094e-51	2.38448e-50	0.444244	0.403658
B cells	ELF1	25.4378	0.409852	9.63398e-143	1.96796e-141	0.68122	0.610687
B cells	TANK	20.2477	0.409403	3.72487e-91	4.58402e-90	0.452909	0.379504
B cells	ZFAND6	19.9511	0.409213	1.46535e-88	1.75577e-87	0.350399	0.277776
B cells	MANBA	23.0559	0.4084	1.28414e-117	2.07836e-116	0.253291	0.164604
B cells	DOCK8	24.1486	0.406963	7.72499e-129	1.38782e-127	0.451108	0.343506
B cells	TGIF2	24.0874	0.406548	3.38854e-128	6.04654e-127	0.179813	0.0998686
B cells	TIAM2	24.7938	0.403981	1.04676e-135	2.00708e-134	0.151795	0.0770612
B cells	HIST1H1C	2.62585	0.402352	0.00864322	0.0139555	0.207044	0.207751
B cells	LRCH1	24.4048	0.402313	1.51937e-131	2.80769e-130	0.222797	0.133895
B cells	REV3L	19.6547	0.401417	5.27316e-86	6.12141e-85	0.315517	0.236713
B cells	HNRNPH1	15.3008	0.401199	7.54702e-53	5.5992e-52	0.687746	0.650436
B cells	HIVEP1	22.303	0.4011	3.45618e-110	5.22164e-109	0.250928	0.165374
B cells	HLA-DPA1	72.5556	0.400874	0	0	0.913694	0.570907
B cells	PRAG1	31.2736	0.400281	1.066e-214	3.78808e-213	0.164622	0.0708745
B cells	RPS7	43.0119	0.399719	0	0	0.971644	0.924397
B cells	KLF6	21.1338	0.398826	3.88663e-99	5.2135e-98	0.774052	0.706196
B cells	2023-03-03	22.0219	0.396553	1.77617e-107	2.6023e-106	0.183864	0.108363
B cells	JUNB	28.0578	0.396463	3.2057e-173	8.3949e-172	0.885676	0.795967
B cells	LRIF1	20.0952	0.396391	8.13643e-90	9.8669e-89	0.179026	0.111921
B cells	DIP2B	24.1187	0.39517	1.59235e-128	2.85191e-127	0.249578	0.157408
B cells	RPS14	44.6248	0.394564	0	0	0.97547	0.94541
B cells	MIR29B2CHG	21.6815	0.394132	3.06578e-104	4.33866e-103	0.188253	0.115287
B cells	SETX	19.885	0.392643	5.48918e-88	6.53129e-87	0.338584	0.258815
B cells	ZCCHC10	16.3701	0.392339	3.12746e-60	2.60335e-59	0.19883	0.143063
B cells	AL139246.5	19.2327	0.391215	1.96956e-82	2.20366e-81	0.103972	0.0537088
B cells	FARP2	24.255	0.390977	5.8579e-130	1.06623e-128	0.161134	0.0870624
B cells	CERS4	23.4401	0.390853	1.6693e-121	2.79189e-120	0.170586	0.0941467
B cells	DDIT3	10.1658	0.38997	2.81786e-24	1.19698e-23	0.328345	0.297971
B cells	RIC3	29.4919	0.389616	3.65784e-191	1.09277e-189	0.15382	0.066547
B cells	RCN2	11.6892	0.38948	1.44802e-31	7.25081e-31	0.22561	0.187748
B cells	HIPK2	10.4806	0.389352	1.06099e-25	4.66226e-25	0.228536	0.196692
B cells	SNHG6	25.9815	0.388583	8.02439e-149	1.72397e-147	0.287499	0.180776
B cells	RPS17	19.2673	0.388038	1.01127e-82	1.1354e-81	0.412738	0.337014
B cells	RSRC2	15.6836	0.387904	1.95824e-55	1.51388e-54	0.438393	0.390579
B cells	PTPN1	18.9865	0.385527	2.20599e-80	2.40163e-79	0.329808	0.255465
B cells	IRF4	23.6391	0.385378	1.52665e-123	2.59361e-122	0.186227	0.103843
B cells	DNAJC10	18.7188	0.384493	3.48138e-78	3.69331e-77	0.187802	0.12508
B cells	EBLN3P	16.3197	0.384193	7.15226e-60	5.92313e-59	0.190841	0.135113
B cells	MT-ATP6	41.1988	0.382712	0	0	0.985372	0.958216
B cells	CKS2	7.24662	0.381663	4.27304e-13	1.28977e-12	0.277822	0.25912
B cells	MTMR6	19.1628	0.381234	7.56442e-82	8.37648e-81	0.207719	0.140339
B cells	C12orf74	57.737	0.381192	0	0	0.110273	0.0113797
B cells	KLHL5	21.407	0.37994	1.14865e-101	1.57868e-100	0.200293	0.125689
B cells	BACH1	16.0855	0.379922	3.22204e-58	2.60451e-57	0.307528	0.24774
B cells	ANKRD37	3.26623	0.379767	0.00108989	0.00194709	0.210982	0.209418
B cells	UBB	14.3345	0.37944	1.3312e-46	8.90571e-46	0.901204	0.850558
B cells	EIF4G3	20.3157	0.379404	9.33184e-92	1.15282e-90	0.303927	0.21974
B cells	RBM6	19.6063	0.379051	1.36663e-85	1.58142e-84	0.357488	0.278513
B cells	FCGR2B	24.3266	0.378934	1.02454e-130	1.87658e-129	0.172499	0.091999
B cells	CBFA2T3	44.8534	0.378038	0	0	0.116575	0.0238652
B cells	ATM	26.2758	0.377824	3.6246e-152	8.01825e-151	0.396647	0.278802
B cells	HLA-DMA	34.6065	0.374984	2.01578e-262	9.49669e-261	0.582761	0.373061
B cells	RPLP1	45.5744	0.374659	0	0	0.988635	0.971134
B cells	RPL38	32.3568	0.373103	1.11398e-229	4.37584e-228	0.832789	0.815008
B cells	VAV2	34.6136	0.371868	1.57894e-262	7.46285e-261	0.136041	0.0476023
B cells	RASSF3	21.5742	0.371376	3.13868e-103	4.3863e-102	0.297738	0.20828
B cells	E2F5	42.1162	0.37053	0	0	0.105435	0.0221182
B cells	SHOC2	19.7998	0.370155	2.99099e-87	3.52849e-86	0.275008	0.198792
B cells	PEAK1	23.3041	0.370155	4.02877e-120	6.65009e-119	0.18859	0.109293
B cells	SREBF2	19.6043	0.369181	1.42055e-85	1.6425e-84	0.215483	0.144185
B cells	SLC23A2	28.837	0.368525	7.38448e-183	2.08805e-181	0.169911	0.080443
B cells	P2RY10	28.375	0.368397	4.11648e-177	1.11413e-175	0.227636	0.117195
B cells	CNPY3	18.047	0.367706	8.33154e-73	8.27122e-72	0.290424	0.219547
B cells	RPL14	41.1241	0.367344	0	0	0.96253	0.919829
B cells	TFEC	11.3577	0.367249	6.7877e-30	3.2764e-29	0.107798	0.0772375
B cells	LRRK1	21.5426	0.367127	6.21676e-103	8.66708e-102	0.140542	0.0783273
B cells	RNGTT	19.9673	0.366032	1.06052e-88	1.27227e-87	0.235738	0.160678
B cells	BCAS2	12.6839	0.366001	7.26545e-37	4.05983e-36	0.359851	0.315217
B cells	PHF6	23.2125	0.365992	3.40857e-119	5.56943e-118	0.16316	0.0895788
B cells	KLHL24	16.363	0.365823	3.5145e-60	2.92386e-59	0.242489	0.181065
B cells	CD47	15.5528	0.365413	1.5221e-54	1.16249e-53	0.428266	0.373702
B cells	RUBCN	25.9564	0.365383	1.5402e-148	3.29924e-147	0.172949	0.0892743
B cells	PIP5K1B	23.7983	0.364299	3.47807e-125	6.01789e-124	0.121076	0.0579241
B cells	AC009522.1	35.8767	0.364041	7.05236e-282	3.74084e-280	0.122764	0.037601
B cells	RPS19	38.9089	0.363667	0	0	0.98661	0.957366
B cells	RBM38	18.3233	0.363543	5.3937e-75	5.49541e-74	0.276584	0.196099
B cells	BTG1	32.7264	0.362871	6.58983e-235	2.66416e-233	0.951727	0.854164
B cells	COL4A4	38.0434	0.362497	0	0	0.126139	0.0363989
B cells	TRIM22	16.5486	0.362068	1.63892e-61	1.39177e-60	0.348036	0.282616
B cells	PLEKHA2	18.3509	0.361954	3.24943e-75	3.31536e-74	0.280522	0.205619
B cells	PFDN5	28.639	0.36145	2.1977e-180	6.08988e-179	0.91662	0.851632
B cells	USP12	13.868	0.360881	9.9027e-44	6.29322e-43	0.236863	0.187604
B cells	OOEP	30.8477	0.36069	6.01246e-209	2.0537e-207	0.197254	0.0955571
B cells	ZNF644	16.8976	0.360193	4.68274e-64	4.13104e-63	0.371216	0.308341
B cells	STIM2	19.6655	0.3601	4.26327e-86	4.95897e-85	0.323844	0.241585
B cells	MICU2	16.1297	0.358819	1.57761e-58	1.28059e-57	0.257342	0.197621
B cells	CPNE5	42.3281	0.357218	0	0	0.112861	0.0247468
B cells	RFX3	25.4014	0.357176	2.43485e-142	4.95285e-141	0.251603	0.151253
B cells	YWHAZ	22.1176	0.356684	2.14174e-108	3.16826e-107	0.678857	0.645243
B cells	ATP8B1	28.2798	0.356654	6.13079e-176	1.64552e-174	0.167661	0.0802026
B cells	BCL2A1	47.0514	0.356281	0	0	0.498368	0.254584
B cells	AC087500.1	43.4999	0.352806	0	0	0.119613	0.0267021
B cells	RPL6	37.0269	0.351796	4.22121e-300	2.47383e-298	0.930798	0.896141
B cells	TOMM7	25.2569	0.351113	9.5118e-141	1.9174e-139	0.738044	0.688534
B cells	SP140L	19.34	0.350922	2.47279e-83	2.79033e-82	0.210757	0.140659
B cells	ZFAND2A	3.17451	0.350739	0.00150087	0.00263961	0.166423	0.161639
B cells	GRAMD1C	40.8167	0.350178	0	0	0.100484	0.0213329
B cells	CNTRL	19.6744	0.350076	3.57399e-86	4.16554e-85	0.262068	0.184719
B cells	TESK2	27.3092	0.349718	3.29404e-164	8.08026e-163	0.133453	0.0586293
B cells	DCK	19.2943	0.349045	5.99994e-83	6.74947e-82	0.178913	0.112867
B cells	SPOPL	20.1603	0.347812	2.18687e-90	2.6698e-89	0.174975	0.10854
B cells	TLR1	28.4087	0.347034	1.58013e-177	4.29666e-176	0.146731	0.0654731
B cells	EVI2B	21.5601	0.345809	4.25494e-103	5.94057e-102	0.401823	0.3031
B cells	COMMD10	14.1801	0.345416	1.21711e-45	8.02244e-45	0.265669	0.215861
B cells	AP000787.1	38.7297	0.345368	0	0	0.15517	0.0493974
B cells	CYBC1	11.5263	0.343934	9.72424e-31	4.78686e-30	0.201193	0.162906
B cells	KMO	25.5434	0.342067	6.50578e-144	1.34026e-142	0.116687	0.0509681
B cells	RILPL2	14.1719	0.341569	1.36715e-45	8.99512e-45	0.36289	0.3081
B cells	NIPA2	18.2936	0.340671	9.31197e-75	9.45443e-74	0.204794	0.139794
B cells	NDUFAF6	17.461	0.340553	2.84015e-68	2.66142e-67	0.182851	0.122788
B cells	RPL7A	35.074	0.339918	1.67771e-269	8.25173e-268	0.972769	0.933068
B cells	AFTPH	16.342	0.339606	4.95869e-60	4.11708e-59	0.242377	0.183309
B cells	USP24	20.7153	0.339196	2.52369e-95	3.23166e-94	0.243502	0.163883
B cells	EIF3E	20.6269	0.338892	1.57272e-94	1.99982e-93	0.600653	0.545102
B cells	MYO1E	6.99168	0.338418	2.7162e-12	7.96072e-12	0.133678	0.114085
B cells	SLC44A2	20.5179	0.338088	1.48965e-93	1.87694e-92	0.197254	0.123702
B cells	PLEKHJ1	12.0187	0.338079	2.83357e-33	1.47056e-32	0.177225	0.138031
B cells	DENND3	20.8037	0.337667	4.00666e-96	5.18085e-95	0.159334	0.0935376
B cells	IL7	28.2327	0.336451	2.32105e-175	6.19544e-174	0.104872	0.0388832
B cells	NUDT4	6.76787	0.336274	1.30696e-11	3.73006e-11	0.224485	0.205667
B cells	DEDD2	7.63493	0.3362	2.25949e-14	7.1359e-14	0.1752	0.152295
B cells	JUN	32.1288	0.33401	1.74437e-226	6.68934e-225	0.815461	0.667986
B cells	RAB8B	16.1739	0.332888	7.70039e-59	6.28749e-58	0.368291	0.302939
B cells	RPL28	40.7132	0.332366	0	0	0.987622	0.967095
B cells	OTUD1	11.487	0.332054	1.53434e-30	7.50845e-30	0.212445	0.170439
B cells	KIAA1551	5.74633	0.331221	9.12028e-09	2.27932e-08	0.159109	0.145275
B cells	SIK3	17.4834	0.330707	1.91699e-68	1.79926e-67	0.392483	0.318775
B cells	SERPINB9	15.4627	0.33019	6.19392e-54	4.68379e-53	0.341398	0.273465
B cells	PNRC1	23.7768	0.330155	5.80745e-125	1.00125e-123	0.736356	0.665294
B cells	EHMT1	17.3785	0.330021	1.20146e-67	1.11972e-66	0.27287	0.206212
B cells	TLE3	14.0558	0.329387	7.09403e-45	4.60186e-44	0.204906	0.154523
B cells	DAAM1	10.7291	0.327488	7.43007e-27	3.36361e-26	0.170586	0.136796
B cells	BTLA	31.6456	0.32533	8.72802e-220	3.19127e-218	0.104085	0.0326644
B cells	SASH3	24.3935	0.325056	2.00417e-131	3.69887e-130	0.168673	0.0892743
B cells	MTPN	15.5202	0.3241	2.53243e-54	1.92754e-53	0.335209	0.277776
B cells	MT-ND4	40.5201	0.324084	0	0	0.986047	0.951821
B cells	BTN2A2	21.6728	0.323129	3.703e-104	5.23027e-103	0.132553	0.0707302
B cells	PNN	14.8035	0.323096	1.39095e-49	9.81837e-49	0.324857	0.270996
B cells	PARVB	15.1904	0.322977	4.0939e-52	3.00282e-51	0.175537	0.125801
B cells	NCF4	14.9684	0.322869	1.18187e-50	8.4889e-50	0.192641	0.140643
B cells	CYB561A3	21.1197	0.322733	5.24502e-99	7.02591e-98	0.133678	0.0724452
B cells	MFN1	16.5177	0.322497	2.73642e-61	2.31295e-60	0.151232	0.0994999
B cells	EIF1B	11.8885	0.322446	1.35783e-32	6.95494e-32	0.360189	0.320939
B cells	ISG20	19.3546	0.321916	1.86297e-83	2.1063e-82	0.550917	0.448904
B cells	SPPL2B	15.8173	0.321788	2.36402e-56	1.85572e-55	0.111174	0.0677491
B cells	STK4	23.3484	0.321539	1.43016e-120	2.37553e-119	0.625745	0.521012
B cells	ZNF107	26.2814	0.321479	3.12631e-152	6.92122e-151	0.149544	0.0707623
B cells	ST8SIA4	17.9834	0.32079	2.62641e-72	2.58708e-71	0.265894	0.19323
B cells	AP001011.1	31.1776	0.320543	2.14222e-213	7.52963e-212	0.199842	0.091999
B cells	CSK	16.8056	0.320262	2.21885e-63	1.93861e-62	0.250366	0.185008
B cells	GTF2B	6.89849	0.318593	5.25591e-12	1.52306e-11	0.367053	0.359004
B cells	ERP29	14.6514	0.31819	1.31899e-48	9.13952e-48	0.514459	0.46881
B cells	SRPK2	15.9072	0.317426	5.64487e-57	4.48075e-56	0.315855	0.252516
B cells	NCR3	35.2065	0.317192	1.58863e-271	7.94808e-270	0.13109	0.0411591
B cells	AC025164.1	16.0901	0.316638	2.9945e-58	2.4226e-57	0.218184	0.155437
B cells	PRDM4	22.3947	0.31636	4.4303e-111	6.77433e-110	0.11635	0.0564816
B cells	SNX9	15.9677	0.316158	2.14418e-57	1.71134e-56	0.347586	0.280308
B cells	RPL35	33.0053	0.315456	6.80737e-239	2.85536e-237	0.940925	0.900917
B cells	JMJD1C	16.537	0.315385	1.98766e-61	1.68496e-60	0.555981	0.510947
B cells	USPL1	17.615	0.315171	1.88919e-69	1.79754e-68	0.172837	0.113941
B cells	TRAF4	12.2829	0.315045	1.11911e-34	5.97763e-34	0.134241	0.0965508
B cells	PACS1	18.1511	0.314881	1.25804e-73	1.26143e-72	0.328682	0.25093
B cells	LPXN	17.5791	0.31441	3.56238e-69	3.38071e-68	0.278047	0.206629
B cells	RPS16	32.7375	0.314307	4.57633e-235	1.85271e-233	0.876561	0.867082
B cells	RHOQ	15.7054	0.314261	1.38833e-55	1.07759e-54	0.205131	0.150051
B cells	RBM26	14.1394	0.313395	2.17083e-45	1.42185e-44	0.269045	0.217063
B cells	STAG1	18.4223	0.312751	8.70843e-76	8.95741e-75	0.346911	0.268047
B cells	RPL10	35.3103	0.312609	4.07675e-273	2.06811e-271	0.990098	0.972352
B cells	MED13L	17.8154	0.3119	5.36476e-71	5.2033e-70	0.36604	0.288755
B cells	ZNF141	17.8852	0.311795	1.53723e-71	1.50149e-70	0.125802	0.0738877
B cells	INPP5A	28.3058	0.311391	2.93169e-176	7.88329e-175	0.139305	0.0601519
B cells	SAV1	10.6661	0.311268	1.46609e-26	6.58982e-26	0.152245	0.119823
B cells	SF1	15.5351	0.310598	2.00896e-54	1.53191e-53	0.524812	0.477657
B cells	RHEX	42.9129	0.310115	0	0	0.158996	0.0444127
B cells	PARP1	17.1571	0.310005	5.56009e-66	5.05855e-65	0.232587	0.169829
B cells	STX5	13.2238	0.309846	6.39436e-40	3.77557e-39	0.219647	0.174253
B cells	SNX3	15.9623	0.309683	2.34002e-57	1.86662e-56	0.46855	0.409492
B cells	TAF7	13.1217	0.309177	2.47473e-39	1.44594e-38	0.335659	0.28611
B cells	UBA52	32.6177	0.307932	2.30511e-233	9.24208e-232	0.911106	0.883911
B cells	PTK2B	16.8953	0.30772	4.87603e-64	4.30026e-63	0.27062	0.203167
B cells	MT-CO3	40.6708	0.307576	0	0	0.98661	0.954049
B cells	TMED8	27.7756	0.307104	8.55809e-170	2.18216e-168	0.128615	0.0541416
B cells	NT5C3A	12.4735	0.307046	1.04175e-35	5.68774e-35	0.248903	0.20283
B cells	FOSB	28.0858	0.306839	1.46218e-173	3.84292e-172	0.752222	0.595637
B cells	RPL7	23.2765	0.306674	7.6645e-120	1.26156e-118	0.738607	0.736825
B cells	DOCK2	20.7441	0.305799	1.38484e-95	1.77646e-94	0.355801	0.259937
B cells	MT-CO2	40.7628	0.304751	0	0	0.994824	0.975574
B cells	IFNGR2	8.77271	0.304524	1.74421e-18	6.31707e-18	0.23315	0.207751
B cells	NEK6	18.414	0.304109	1.01373e-75	1.04161e-74	0.148081	0.0924317
B cells	FBXO11	14.326	0.303692	1.5064e-46	1.00708e-45	0.310228	0.253943
B cells	RPL23	23.0949	0.303594	5.21587e-118	8.45593e-117	0.754473	0.742932
B cells	RPL27	27.6326	0.302994	4.52135e-168	1.13987e-166	0.889839	0.853331
B cells	TTN	26.6165	0.302866	4.37254e-156	1.00237e-154	0.179813	0.0893384
B cells	AC092821.3	26.4914	0.302708	1.21611e-154	2.75525e-153	0.175762	0.0882485
B cells	FAM13B	17.9592	0.301574	4.06865e-72	4.00094e-71	0.255992	0.185937
B cells	C1GALT1	14.7557	0.300894	2.82937e-49	1.98466e-48	0.208957	0.156046
B cells	USP34	17.7814	0.300842	9.84633e-71	9.52456e-70	0.380106	0.305312
B cells	ARHGAP17	21.1601	0.300623	2.22564e-99	2.99375e-98	0.170249	0.10083
B cells	MIS18BP1	12.1567	0.300547	5.28375e-34	2.78391e-33	0.235963	0.192749
B cells	CSNK1G3	18.706	0.300281	4.42769e-78	4.68526e-77	0.220547	0.150003
B cells	BCL10	10.0761	0.299295	7.04418e-24	2.95982e-23	0.18769	0.154924
B cells	MOB3B	20.4723	0.299241	3.80388e-93	4.7619e-92	0.153595	0.0885049
B cells	MBD4	14.943	0.299034	1.73111e-50	1.2394e-49	0.214358	0.160838
B cells	AFF4	10.281	0.299029	8.58188e-25	3.69185e-24	0.322719	0.290951
B cells	INPP5F	20.9208	0.298829	3.46012e-97	4.53875e-96	0.13109	0.0703616
B cells	FBXW11	16.0755	0.298105	3.79086e-58	3.06176e-57	0.256104	0.195362
B cells	RPLP0	26.7277	0.297088	2.24434e-157	5.19829e-156	0.830652	0.78837
B cells	SLC9A7	22.6455	0.296879	1.54485e-113	2.41948e-112	0.109486	0.0517374
B cells	EPB41L4A-AS1	10.1323	0.296529	3.97348e-24	1.68271e-23	0.217396	0.180712
B cells	WEE1	7.52857	0.29549	5.12994e-14	1.5998e-13	0.135591	0.113156
B cells	TMEM163	18.8076	0.295016	6.54482e-79	7.00975e-78	0.111624	0.0607289
B cells	RPS9	29.0267	0.29491	3.02681e-185	8.76328e-184	0.96343	0.933357
B cells	MIOS	18.6338	0.294284	1.70869e-77	1.79437e-76	0.126814	0.0733267
B cells	MAML2	15.6443	0.294059	3.63537e-55	2.803e-54	0.360302	0.290839
B cells	ELMSAN1	10.9034	0.293958	1.11054e-27	5.11427e-27	0.199617	0.16212
B cells	CBWD5	23.9565	0.293842	7.8972e-127	1.38453e-125	0.147856	0.0755546
B cells	SNAP23	10.3994	0.293729	2.49535e-25	1.0883e-24	0.186452	0.153898
B cells	OFD1	14.9103	0.293287	2.82442e-50	2.01423e-49	0.265444	0.206389
B cells	LINC01473	18.451	0.293182	5.12142e-76	5.28655e-75	0.136717	0.0809078
B cells	SEPTIN6	26.5622	0.293093	1.85858e-155	4.22733e-154	0.298526	0.180552
B cells	CCT4	8.39552	0.293	4.63845e-17	1.60646e-16	0.359851	0.343041
B cells	NFATC1	19.1729	0.29279	6.23735e-82	6.92542e-81	0.170361	0.105174
B cells	RAB3GAP1	15.4632	0.29262	6.15064e-54	4.65227e-53	0.257342	0.199401
B cells	C7orf50	7.40302	0.292034	1.3312e-13	4.0995e-13	0.248115	0.230174
B cells	NACA	29.2645	0.291286	2.93523e-188	8.63576e-187	0.931811	0.888095
B cells	RIC1	18.3545	0.290093	3.03645e-75	3.09914e-74	0.199392	0.134504
B cells	SLC39A3	9.01796	0.289937	1.91629e-19	7.15882e-19	0.110498	0.086213
B cells	CEP170	14.1873	0.289755	1.09817e-45	7.24504e-45	0.201193	0.150901
B cells	RPL15	30.4427	0.289495	1.4959e-203	4.90778e-202	0.958366	0.914701
B cells	AC058791.1	11.6677	0.289312	1.86406e-31	9.31005e-31	0.212445	0.167986
B cells	OGA	14.6812	0.288494	8.51044e-49	5.92105e-48	0.337347	0.279715
B cells	UBALD2	5.10411	0.288031	3.32353e-07	7.68501e-07	0.285811	0.281446
B cells	OSER1	10.728	0.287954	7.51941e-27	3.40299e-26	0.251378	0.212495
B cells	TBC1D10C	19.0927	0.287692	2.90529e-81	3.19648e-80	0.232924	0.152936
B cells	SIRT1	9.56697	0.287535	1.10081e-21	4.37254e-21	0.182401	0.150708
B cells	P2RY8	24.5723	0.287404	2.4964e-133	4.67862e-132	0.225385	0.127324
B cells	RPL24	28.8834	0.286153	1.93067e-183	5.49126e-182	0.963767	0.915774
B cells	BTG2	13.1184	0.285757	2.58455e-39	1.5092e-38	0.524699	0.480494
B cells	GPSM3	16.8629	0.285181	8.43617e-64	7.41525e-63	0.395859	0.320057
B cells	CENPM	17.6929	0.284986	4.7573e-70	4.55635e-69	0.10746	0.0588377
B cells	ARGLU1	11.004	0.283935	3.65625e-28	1.70102e-27	0.445257	0.415502
B cells	GNA12	13.6179	0.283694	3.13629e-42	1.93599e-41	0.149657	0.107786
B cells	CDC40	12.8931	0.283683	4.9193e-38	2.81042e-37	0.217284	0.170583
B cells	IQSEC1	18.4005	0.283581	1.30165e-75	1.3365e-74	0.196129	0.13069
B cells	AUTS2	7.63628	0.283068	2.23584e-14	7.06197e-14	0.207269	0.180744
B cells	LINC02422	47.5345	0.282644	0	0	0.104197	0.0165085
B cells	MIDN	2.32085	0.282573	0.0202949	0.0311886	0.305953	0.318454
B cells	PPP3CC	18.247	0.282251	2.1856e-74	2.20977e-73	0.246765	0.172811
B cells	CREB1	15.114	0.281893	1.30941e-51	9.52974e-51	0.262518	0.204401
B cells	RPL4	21.9017	0.281815	2.50544e-106	3.6143e-105	0.745696	0.700314
B cells	NSA2	11.3687	0.28138	5.98959e-30	2.89597e-29	0.412063	0.382822
B cells	MCOLN2	24.1135	0.281162	1.80429e-128	3.22951e-127	0.149544	0.0749615
B cells	ANXA6	18.7224	0.281132	3.25193e-78	3.45115e-77	0.271633	0.191643
B cells	CYTIP	17.221	0.280992	1.84815e-66	1.69738e-65	0.52785	0.445778
B cells	VRK2	15.391	0.280308	1.88177e-53	1.40905e-52	0.178688	0.12718
B cells	VPS13C	14.9265	0.280239	2.21548e-50	1.58386e-49	0.384944	0.327542
B cells	ERC1	13.9832	0.280103	1.97304e-44	1.2711e-43	0.250366	0.196484
B cells	VCPKMT	17.0044	0.27891	7.62207e-65	6.82137e-64	0.13908	0.0853956
B cells	KLHL18	13.8752	0.278615	8.95629e-44	5.69924e-43	0.154158	0.109293
B cells	2023-03-08	18.6618	0.278453	1.01211e-77	1.0644e-76	0.141668	0.0842736
B cells	MARF1	15.8197	0.278315	2.27599e-56	1.78759e-55	0.173062	0.119567
B cells	AP1B1	12.1828	0.278085	3.83687e-34	2.02672e-33	0.177338	0.137726
B cells	FAM133B	8.57497	0.277665	9.91163e-18	3.50884e-17	0.333858	0.312187
B cells	UCP2	11.9087	0.277649	1.06598e-32	5.47358e-32	0.337459	0.289765
B cells	TMEM107	3.76076	0.277588	0.0001694	0.000326403	0.178688	0.172426
B cells	PTK2	21.2381	0.27737	4.24375e-100	5.75092e-99	0.196579	0.118525
B cells	AMN1	22.3429	0.276773	1.41405e-110	2.14865e-109	0.118038	0.0576196
B cells	UBE2N	10.6857	0.276421	1.18688e-26	5.34722e-26	0.35265	0.320121
B cells	ABHD3	8.11785	0.27518	4.74535e-16	1.5941e-15	0.169461	0.144121
B cells	ZNF821	15.4015	0.274568	1.59917e-53	1.19899e-52	0.11995	0.0754904
B cells	SYVN1	10.8979	0.274033	1.17895e-27	5.42155e-27	0.105322	0.0753622
B cells	SNX25	22.7873	0.273706	6.13278e-115	9.69901e-114	0.205244	0.120576
B cells	FAM172A	16.589	0.273578	8.37182e-62	7.1532e-61	0.303477	0.233508
B cells	UBE2S	-1.04531	0.273263	0.295878	0.35319	0.409587	0.45602
B cells	CIRBP	14.3822	0.272572	6.69473e-47	4.50469e-46	0.702149	0.665181
B cells	CORO1A	21.7589	0.2714	5.69119e-105	8.12932e-104	0.57736	0.454914
B cells	N4BP2L2	15.5035	0.27122	3.28288e-54	2.49547e-53	0.544503	0.499247
B cells	KMT2E	16.5922	0.27094	7.93897e-62	6.78536e-61	0.562732	0.51396
B cells	RAB3GAP2	14.925	0.270839	2.26658e-50	1.61959e-49	0.196467	0.144377
B cells	CHD2	13.7282	0.270781	6.883e-43	4.29715e-42	0.43648	0.389585
B cells	SS18	12.7585	0.269622	2.7967e-37	1.57364e-36	0.196579	0.152279
B cells	RBM39	17.947	0.26953	5.06093e-72	4.96997e-71	0.684483	0.654956
B cells	SAMD4A	21.2104	0.269028	7.65591e-100	1.03364e-98	0.135029	0.072365
B cells	PIK3C2B	25.7418	0.268922	3.98303e-146	8.3055e-145	0.108023	0.0442525
B cells	SYS1	9.7471	0.268837	1.89809e-22	7.69186e-22	0.156408	0.126074
B cells	CYBA	28.0614	0.268702	2.8977e-173	7.59517e-172	0.902329	0.756074
B cells	DDX17	13.3043	0.268641	2.18388e-40	1.30191e-39	0.495218	0.455908
B cells	VAV3	21.2071	0.268362	8.22018e-100	1.1093e-98	0.251716	0.163659
B cells	ERAP2	12.0748	0.267065	1.43552e-33	7.49557e-33	0.230449	0.185745
B cells	RGS16	4.0528	0.267063	5.0608e-05	0.000101734	0.151232	0.140547
B cells	ENTPD1-AS1	22.5748	0.26677	7.6739e-113	1.19286e-111	0.183864	0.105366
B cells	AC103591.3	7.68688	0.266531	1.50771e-14	4.78555e-14	0.138967	0.115736
B cells	LRCH3	16.8194	0.266243	1.76064e-63	1.53966e-62	0.202768	0.141829
B cells	BHLHE41	14.6168	0.265675	2.19542e-48	1.51619e-47	0.116687	0.0751058
B cells	PPFIBP2	15.7325	0.265663	9.04954e-56	7.05045e-55	0.10611	0.064832
B cells	USP8	8.95506	0.265255	3.39537e-19	1.25712e-18	0.250591	0.223522
B cells	PHF1	11.6442	0.264451	2.45488e-31	1.22378e-30	0.182064	0.140339
B cells	RFX7	16.1737	0.263614	7.72859e-59	6.30875e-58	0.194554	0.135851
B cells	LYPLAL1	9.67168	0.26338	3.97813e-22	1.59763e-21	0.15202	0.123766
B cells	PLPP5	0.0335335	0.263315	0.973249	0.977149	0.111174	0.117018
B cells	ACAP2	12.3043	0.263263	8.58812e-35	4.59826e-34	0.346011	0.302459
B cells	GPR183	21.4605	0.26324	3.64684e-102	5.04312e-101	0.466749	0.347625
B cells	EPS15	15.4221	0.263117	1.16182e-53	8.72655e-53	0.327557	0.265643
B cells	ZNF532	21.7209	0.262432	1.30213e-104	1.84906e-103	0.109036	0.0533722
B cells	ZNF506	17.9979	0.261736	2.02233e-72	1.99678e-71	0.171711	0.109902
B cells	TWISTNB	7.95165	0.261402	1.84051e-15	6.0493e-15	0.210307	0.1827
B cells	CUL3	13.1274	0.261147	2.29403e-39	1.34063e-38	0.330708	0.28103
B cells	CMSS1	14.0233	0.261147	1.1235e-44	7.26051e-44	0.190841	0.141476
B cells	FBXL17	15.2385	0.260781	1.96375e-52	1.44805e-51	0.25723	0.19573
B cells	RNASEH2B	9.65385	0.260682	4.73459e-22	1.89697e-21	0.213458	0.182475
B cells	MT-CYB	31.9564	0.260392	4.39665e-224	1.65119e-222	0.973444	0.942172
B cells	UXT	10.3108	0.260017	6.29898e-25	2.72104e-24	0.479014	0.457959
B cells	IDI1	8.4368	0.259196	3.26158e-17	1.1361e-16	0.370766	0.344499
B cells	PTBP2	15.7028	0.258873	1.44629e-55	1.12199e-54	0.204681	0.146685
B cells	FAM102A	20.0559	0.258772	1.7931e-89	2.16723e-88	0.220772	0.139745
B cells	ILRUN	17.0614	0.258616	2.87538e-65	2.59248e-64	0.146169	0.0930247
B cells	ARL4A	2.48564	0.258593	0.0129317	0.0204237	0.302127	0.312203
B cells	NFX1	14.7949	0.258493	1.58061e-49	1.11355e-48	0.178125	0.128141
B cells	SIT1	19.9375	0.258481	1.9243e-88	2.30282e-87	0.126477	0.0669958
B cells	PHKB	14.5055	0.258167	1.11798e-47	7.62673e-47	0.253516	0.198102
B cells	MOB1A	10.272	0.257646	9.42311e-25	4.05014e-24	0.379881	0.346807
B cells	DNAJB1	5.26733	0.257425	1.38421e-07	3.26353e-07	0.597952	0.616858
B cells	CCR6	20.4104	0.256979	1.35067e-92	1.6807e-91	0.196917	0.119118
B cells	MFSD4B	16.7434	0.256478	6.32548e-63	5.48863e-62	0.15382	0.100157
B cells	ZNF791	12.1991	0.256053	3.14329e-34	1.66338e-33	0.167436	0.126763
B cells	ANAPC16	13.0271	0.256036	8.57713e-39	4.96851e-38	0.532576	0.502709
B cells	TCF3	17.3607	0.25565	1.63835e-67	1.52346e-66	0.111286	0.0638704
B cells	AKAP11	14.1552	0.255129	1.7333e-45	1.13733e-44	0.155846	0.109517
B cells	RPS6KA5	16.3406	0.254609	5.07155e-60	4.20959e-59	0.239226	0.174013
B cells	DOK3	22.7935	0.254227	5.32082e-115	8.42406e-114	0.101272	0.0459674
B cells	MCPH1	15.4254	0.253793	1.10456e-53	8.29864e-53	0.180826	0.126843
B cells	NOP53	14.6634	0.252726	1.10601e-48	7.68024e-48	0.60144	0.561723
B cells	ZNF652	11.6941	0.252242	1.36626e-31	6.84259e-31	0.195454	0.155004
B cells	CCDC138	21.341	0.251848	4.72342e-101	6.45815e-100	0.106335	0.0513047
B cells	LINC01588	24.041	0.25177	1.036e-127	1.83962e-126	0.159334	0.0822862
B cells	EEF2	14.713	0.251723	5.31636e-49	3.71124e-48	0.63711	0.607963
B cells	LPIN1	11.6159	0.251703	3.42104e-31	1.70046e-30	0.216609	0.172602
B cells	SAMD8	15.6263	0.251485	4.8211e-55	3.70642e-54	0.147519	0.0980094
B cells	AC010894.3	21.997	0.250976	3.0745e-107	4.49545e-106	0.173174	0.0985383
B cells	REXO2	-23.9751	-0.250292	5.05701e-127	8.89813e-126	0.0698773	0.172923
B cells	KLF3	-23.2826	-0.250706	6.65508e-120	1.09603e-118	0.0879937	0.194192
B cells	CUTA	-19.5473	-0.250797	4.35149e-85	5.00948e-84	0.301339	0.423516
B cells	SRP9	-18.1527	-0.250841	1.22193e-73	1.22564e-72	0.235513	0.339082
B cells	SLC31A2	-28.2296	-0.250995	2.53048e-175	6.74826e-174	0.00900191	0.100622
B cells	NSMCE1	-21.2132	-0.251194	7.20807e-100	9.73626e-99	0.0768538	0.16579
B cells	PLEKHB2	-22.3882	-0.25136	5.13369e-111	7.84163e-110	0.111511	0.218217
B cells	DISC1	-20.1616	-0.251955	2.13008e-90	2.60265e-89	0.0419714	0.111889
B cells	LSM4	-22.2033	-0.252248	3.19321e-109	4.77224e-108	0.143468	0.258831
B cells	SAR1B	-24.5224	-0.252538	8.5122e-133	1.58611e-131	0.109486	0.229613
B cells	TRERF1	-12.059	-0.252967	1.73908e-33	9.06103e-33	0.0863058	0.130385
B cells	PRELID1	-19.3355	-0.25307	2.70274e-83	3.04745e-82	0.262068	0.377276
B cells	RAB31	-8.76428	-0.253135	1.87973e-18	6.80108e-18	0.137954	0.174189
B cells	ARPC2	-13.6585	-0.254048	1.79604e-42	1.11268e-41	0.588725	0.64792
B cells	NME1	-24.162	-0.254229	5.57871e-129	1.00348e-127	0.0589625	0.158514
B cells	YWHAQ	-17.8177	-0.254442	5.14727e-71	4.99402e-70	0.334309	0.444624
B cells	RWDD1	-19.8591	-0.254665	9.19733e-88	1.09166e-86	0.18859	0.298227
B cells	CPEB4	-20.8527	-0.255213	1.44119e-96	1.87606e-95	0.107685	0.204513
B cells	SPTBN1	-12.159	-0.255904	5.13862e-34	2.70842e-33	0.134129	0.18722
B cells	COX7A2	-18.4771	-0.256062	3.15775e-76	3.26886e-75	0.466412	0.572173
B cells	TOR1AIP2	-24.2823	-0.256062	3.01732e-130	5.50581e-129	0.0787667	0.186402
B cells	BCL2L1	-25.7227	-0.256079	6.50908e-146	1.35534e-144	0.0346574	0.129744
B cells	MRPL34	-22.5734	-0.256424	7.91658e-113	1.22993e-111	0.106335	0.212976
B cells	RIN3	-20.8523	-0.256687	1.45198e-96	1.88927e-95	0.0733656	0.159908
B cells	GTF3C6	-21.407	-0.25677	1.14946e-101	1.57904e-100	0.16541	0.280982
B cells	CTSZ	2.25298	-0.256902	0.0242606	0.0368915	0.329357	0.302443
B cells	CLTC	-20.9649	-0.257124	1.37209e-97	1.80961e-96	0.13908	0.243397
B cells	MAP7D1	-27.0992	-0.257519	1.00742e-161	2.42614e-160	0.0443344	0.153577
B cells	SLC25A3	-18.7951	-0.257953	8.27831e-79	8.85334e-78	0.504445	0.616409
B cells	MPST	-28.6761	-0.258089	7.58992e-181	2.10921e-179	0.0199167	0.122564
B cells	STAT1	-18.0244	-0.258161	1.2538e-72	1.2426e-71	0.126027	0.210732
B cells	UAP1	-20.178	-0.258321	1.52774e-90	1.86982e-89	0.0842804	0.170118
B cells	IL10RA	-16.0398	-0.258372	6.73849e-58	5.41988e-57	0.137392	0.210171
B cells	HMOX1	-19.3677	-0.258668	1.44539e-83	1.63735e-82	0.0444469	0.113027
B cells	CERK	-20.9264	-0.258689	3.08095e-97	4.04321e-96	0.0545741	0.132982
B cells	2023-03-02	-25.6448	-0.258765	4.83366e-145	1.00289e-143	0.0505232	0.154074
B cells	METTL26	-23.8727	-0.259055	5.88021e-126	1.02351e-124	0.136154	0.260113
B cells	NAA38	-23.9391	-0.259091	1.20031e-126	2.09932e-125	0.158434	0.288659
B cells	DGCR6L	-24.2279	-0.259114	1.13214e-129	2.0517e-128	0.0593001	0.158626
B cells	PLXNB2	-28.9838	-0.259553	1.05232e-184	3.03462e-183	0.0227298	0.129327
B cells	KIF1B	-21.7173	-0.259742	1.40757e-104	1.99781e-103	0.0581749	0.142919
B cells	RTRAF	-20.5547	-0.259935	6.98408e-94	8.82666e-93	0.261843	0.38662
B cells	CLPP	-22.3271	-0.260038	2.01646e-110	3.05761e-109	0.0815798	0.178036
B cells	AKR1A1	-20.4385	-0.26015	7.61026e-93	9.50236e-92	0.164397	0.270996
B cells	GPR137B	-23.8521	-0.260495	9.63996e-126	1.67592e-124	0.0282435	0.109565
B cells	NDUFB3	-19.7005	-0.26052	2.13361e-86	2.49577e-85	0.173962	0.279042
B cells	SUN2	-17.1517	-0.261138	6.10428e-66	5.55018e-65	0.128165	0.206132
B cells	HMOX2	-21.4313	-0.261321	6.82089e-102	9.40559e-101	0.0811297	0.171817
B cells	RNF145	-19.0752	-0.261454	4.06077e-81	4.4627e-80	0.198492	0.300038
B cells	MRPL14	-24.2093	-0.262765	1.77571e-129	3.21197e-128	0.109148	0.227786
B cells	SDF4	-25.2769	-0.262944	5.73339e-141	1.15654e-139	0.10566	0.229068
B cells	OCIAD2	-13.6816	-0.263437	1.30866e-42	8.13344e-42	0.234275	0.304206
B cells	IL6R	-26.0395	-0.263454	1.77123e-149	3.81378e-148	0.0271183	0.11947
B cells	CREB3L2	-25.7443	-0.263557	3.73439e-146	7.79263e-145	0.0579498	0.165422
B cells	RAPH1	-26.7181	-0.263807	2.89968e-157	6.70015e-156	0.0202543	0.111665
B cells	JOSD2	-26.1742	-0.263974	5.23121e-151	1.14245e-149	0.042534	0.144794
B cells	PSMC1	-23.682	-0.264468	5.5289e-124	9.43712e-123	0.0946326	0.204337
B cells	BCAP31	-22.1963	-0.264546	3.72747e-109	5.56783e-108	0.184202	0.305312
B cells	RAP2B	-22.8828	-0.264747	6.88826e-116	1.10379e-114	0.0837178	0.184463
B cells	PSENEN	-21.4444	-0.26477	5.1534e-102	7.11296e-101	0.0849556	0.179222
B cells	NEDD9	-12.6195	-0.264843	1.6488e-36	9.15867e-36	0.246652	0.313213
B cells	SAP18	-19.709	-0.264942	1.80642e-86	2.11645e-85	0.495668	0.61923
B cells	HSPA6	-19.0622	-0.265253	5.19933e-81	5.69672e-80	0.047035	0.116008
B cells	CALU	-26.4139	-0.265266	9.49548e-154	2.13468e-152	0.0589625	0.170583
B cells	IFI30	19.7114	-0.265516	1.72249e-86	2.01892e-85	0.245752	0.157985
B cells	RDX	-23.9433	-0.265646	1.08626e-126	1.90213e-125	0.0791043	0.185008
B cells	C4orf3	-18.4647	-0.265698	3.9745e-76	4.10995e-75	0.346349	0.460331
B cells	CDK2AP2	-24.8845	-0.265848	1.09517e-136	2.12229e-135	0.100259	0.218938
B cells	HDGF	-25.3279	-0.265868	1.57267e-141	3.18346e-140	0.0694273	0.179334
B cells	POR	-23.2269	-0.265915	2.43461e-119	3.98476e-118	0.0615506	0.155533
B cells	RER1	-23.6936	-0.267051	4.19591e-124	7.16608e-123	0.166873	0.296176
B cells	CISD3	-27.2908	-0.267574	5.45794e-164	1.3332e-162	0.0365703	0.141733
B cells	DENND5A	-23.2865	-0.267808	6.08042e-120	1.00196e-118	0.0471475	0.135883
B cells	NECTIN2	-32.5175	-0.267856	6.03904e-232	2.38834e-230	0.00483853	0.117627
B cells	SCARB2	-27.2961	-0.268695	4.7249e-164	1.15609e-162	0.0499606	0.162617
B cells	MAPKAPK2	-20.4163	-0.268979	1.19768e-92	1.49161e-91	0.14313	0.245881
B cells	CTNNBIP1	-27.2689	-0.270181	9.91107e-164	2.41286e-162	0.0338697	0.13755
B cells	SMC4	-20.769	-0.270189	8.25597e-96	1.06282e-94	0.0910318	0.181914
B cells	FDX1	-22.3418	-0.270248	1.45126e-110	2.20403e-109	0.14313	0.260065
B cells	UFD1	-24.859	-0.27053	2.06542e-136	3.99451e-135	0.0876561	0.202253
B cells	ZNF609	-14.6138	-0.27071	2.2948e-48	1.58407e-47	0.132103	0.197028
B cells	PSMA5	-20.8315	-0.271018	2.24173e-96	2.91164e-95	0.179363	0.291752
B cells	ITGAV	-25.9245	-0.271273	3.52241e-148	7.51206e-147	0.0385957	0.136796
B cells	PRKAR1A	-21.9332	-0.271574	1.25285e-106	1.81908e-105	0.177113	0.294829
B cells	CDKN1C	-24.7142	-0.272059	7.52913e-135	1.43044e-133	0.0231799	0.107113
B cells	GBP1	-21.5943	-0.272358	2.03318e-103	2.85096e-102	0.0380331	0.113492
B cells	RNF181	-24.694	-0.272468	1.23974e-134	2.35074e-133	0.130978	0.257709
B cells	TIMM13	-26.2573	-0.272519	5.90022e-152	1.30127e-150	0.0936199	0.219403
B cells	IFI27L2	-24.3975	-0.273647	1.8157e-131	3.35316e-130	0.127827	0.251907
B cells	C19orf70	-24.4691	-0.273922	3.15329e-132	5.85686e-131	0.0860808	0.202943
B cells	PIN1	-24.4511	-0.274019	4.90044e-132	9.09037e-131	0.0960954	0.210892
B cells	GIPC1	-27.0305	-0.274051	6.47065e-161	1.54298e-159	0.0316192	0.132453
B cells	TUFM	-25.0987	-0.274065	5.1358e-139	1.01349e-137	0.155846	0.291432
B cells	TXNDC11	-22.6655	-0.274499	9.81631e-114	1.54155e-112	0.0978958	0.20158
B cells	NMRK1	-21.3487	-0.274831	4.01293e-101	5.4919e-100	0.0675143	0.153145
B cells	ANKRD36C	-14.3468	-0.275129	1.11571e-46	7.48134e-46	0.0944076	0.151878
B cells	CPQ	-22.6295	-0.27549	2.22225e-113	3.47293e-112	0.0563745	0.14566
B cells	WDR1	-22.514	-0.275519	3.02939e-112	4.68893e-111	0.130978	0.243332
B cells	SNRK	-16.3984	-0.275626	1.96459e-60	1.64194e-59	0.106223	0.175087
B cells	LEPROT	-27.064	-0.2757	2.61727e-161	6.27194e-160	0.0613255	0.177571
B cells	RFX2	-26.5797	-0.276154	1.16637e-155	2.66541e-154	0.0150782	0.102145
B cells	SMS	-20.8929	-0.2763	6.21714e-97	8.13687e-96	0.135029	0.238524
B cells	PDE4A	-20.64	-0.276332	1.20171e-94	1.53006e-93	0.0717903	0.155837
B cells	GEM	-18.8445	-0.276589	3.26026e-79	3.50219e-78	0.0392708	0.102048
B cells	COMMD7	-23.7947	-0.277328	3.78874e-125	6.55152e-124	0.0841679	0.18972
B cells	MRPL51	-23.7753	-0.277668	6.00959e-125	1.03549e-123	0.167998	0.300135
B cells	MGLL	-26.6605	-0.27772	1.35202e-156	3.10675e-155	0.0149657	0.102545
B cells	TCEAL9	-28.8182	-0.277935	1.26746e-182	3.57694e-181	0.0117025	0.108812
B cells	TUBB	-16.9288	-0.278645	2.7578e-64	2.44476e-63	0.218071	0.310777
B cells	SPAG9	-18.2678	-0.278681	1.4929e-74	1.51362e-73	0.18769	0.284123
B cells	GLUD1	-19.6078	-0.278892	1.32581e-85	1.53479e-84	0.125914	0.218906
B cells	PRDX3	-25.174	-0.279181	7.71199e-140	1.53964e-138	0.0882187	0.204241
B cells	PSMB5	-27.3697	-0.2793	6.2945e-165	1.54796e-163	0.0627883	0.182155
B cells	PGRMC1	-28.0734	-0.279385	2.06823e-173	5.42593e-172	0.0529988	0.172506
B cells	CASP1	-22.3169	-0.279613	2.53424e-110	3.83873e-109	0.0783166	0.172987
B cells	NDUFB8	-22.2773	-0.279619	6.13207e-110	9.23082e-109	0.286261	0.422522
B cells	SUMO1	-22.5134	-0.280303	3.06524e-112	4.74191e-111	0.278384	0.416432
B cells	SEMA4D	-16.0538	-0.280333	5.376e-58	4.33119e-57	0.180151	0.259328
B cells	CD44	-13.8613	-0.281057	1.08689e-43	6.90423e-43	0.569146	0.640403
B cells	RASGRP1	-12.4915	-0.28109	8.30659e-36	4.54891e-35	0.0930573	0.138431
B cells	BIN2	-15.418	-0.281172	1.23875e-53	9.29714e-53	0.110048	0.174045
B cells	ESYT2	-18.1714	-0.281513	8.69603e-74	8.74355e-73	0.171149	0.262197
B cells	PLEC	-26.1641	-0.281779	6.81993e-151	1.4883e-149	0.0914819	0.214787
B cells	HEBP2	-20.7602	-0.281928	9.92406e-96	1.27643e-94	0.113087	0.211069
B cells	VDAC3	-23.275	-0.282912	7.94541e-120	1.30706e-118	0.111736	0.223763
B cells	MEGF9	-18.8403	-0.282946	3.52853e-79	3.78477e-78	0.0563745	0.12609
B cells	PSMC5	-23.6306	-0.282986	1.86955e-123	3.1706e-122	0.148757	0.272743
B cells	CENPX	-25.8317	-0.283265	3.90711e-147	8.21793e-146	0.0843929	0.2036
B cells	WWP1	-17.8441	-0.283341	3.21366e-71	3.12842e-70	0.0984584	0.17374
B cells	ATP5MG	-20.5733	-0.283639	4.75651e-94	6.0245e-93	0.644312	0.734421
B cells	PON2	-29.9216	-0.283905	1.03133e-196	3.19264e-195	0.0135029	0.118349
B cells	KRTCAP2	-20.3434	-0.284017	5.313e-92	6.58024e-91	0.248565	0.361633
B cells	CRIM1	-23.8117	-0.284436	2.52764e-125	4.37602e-124	0.0270057	0.10761
B cells	TRAM1	-22.8647	-0.285308	1.04483e-115	1.6715e-114	0.222347	0.352016
B cells	BNIP3L	-22.0588	-0.286557	7.86876e-108	1.15988e-106	0.171486	0.290454
B cells	GAS6	-29.65	-0.286652	3.39331e-193	1.03069e-191	0.00843929	0.107626
B cells	MIR22HG	-28.0368	-0.286764	5.78283e-173	1.50758e-171	0.0243052	0.126747
B cells	SNTB1	-18.8638	-0.286909	2.26328e-79	2.43934e-78	0.0482728	0.113765
B cells	SELENOK	-19.7159	-0.28691	1.5737e-86	1.84527e-85	0.413975	0.544733
B cells	WARS	-24.6953	-0.28767	1.20052e-134	2.27786e-133	0.0325194	0.121474
B cells	MFSD1	-24.6866	-0.28872	1.49143e-134	2.82246e-133	0.0618882	0.163482
B cells	CLPTM1L	-24.9678	-0.288839	1.36978e-137	2.67405e-136	0.0875436	0.201308
B cells	FAM50A	-27.8847	-0.288902	4.09242e-171	1.05273e-169	0.0944076	0.23051
B cells	STK39	-14.5871	-0.289103	3.39339e-48	2.33686e-47	0.0936199	0.150356
B cells	BRK1	-22.0514	-0.289305	9.25285e-108	1.36183e-106	0.240801	0.367195
B cells	EMC7	-23.4253	-0.28967	2.35842e-121	3.93992e-120	0.127377	0.244743
B cells	SLC2A4RG	-24.6588	-0.290519	2.96438e-134	5.59173e-133	0.0569371	0.157312
B cells	LMAN1	-24.2486	-0.290797	6.84743e-130	1.24401e-128	0.133003	0.256507
B cells	GNAI2	-16.6209	-0.291319	4.92253e-62	4.21964e-61	0.423765	0.501971
B cells	SNTB2	-22.2404	-0.291504	1.39615e-109	2.09489e-108	0.0443344	0.125401
B cells	CALR	-24.5795	-0.291559	2.09283e-133	3.92734e-132	0.399235	0.552218
B cells	BAIAP2	-29.4738	-0.291977	6.23073e-191	1.8595e-189	0.0159784	0.1204
B cells	HEXIM1	-21.5554	-0.292191	4.71565e-103	6.58063e-102	0.160347	0.273929
B cells	CCDC88A	-24.732	-0.292639	4.84461e-135	9.22825e-134	0.0578373	0.158434
B cells	MSRB2	-29.4455	-0.293053	1.43736e-190	4.28524e-189	0.032857	0.148753
B cells	RRAS	-27.7799	-0.293569	7.59386e-170	1.9397e-168	0.0239676	0.124375
B cells	MRFAP1	-24.6908	-0.293789	1.34154e-134	2.5421e-133	0.18949	0.330619
B cells	DNPH1	-20.8358	-0.293912	2.05034e-96	2.66426e-95	0.128727	0.230751
B cells	WDFY3	-30.7714	-0.293979	6.31914e-208	2.14085e-206	0.00315067	0.103956
B cells	SIGIRR	-22.5109	-0.294215	3.24795e-112	5.02188e-111	0.096658	0.198102
B cells	AGTRAP	-27.1112	-0.294916	7.26368e-162	1.75366e-160	0.0362327	0.139954
B cells	SPRY1	-21.2354	-0.295442	4.49618e-100	6.08733e-99	0.0322944	0.103555
B cells	ATP2A2	-26.2539	-0.295577	6.45559e-152	1.42268e-150	0.106785	0.234854
B cells	PSTPIP1	-21.3171	-0.29603	7.88236e-101	1.0757e-99	0.0459098	0.122532
B cells	RPL36AL	-19.9721	-0.296309	9.63482e-89	1.15634e-87	0.74322	0.803677
B cells	MRPL33	-24.0373	-0.29701	1.13362e-127	2.01173e-126	0.186677	0.32158
B cells	ZFHX3	-21.6509	-0.297187	5.96655e-104	8.40696e-103	0.0593001	0.143736
B cells	METTL9	-20.8115	-0.297427	3.40704e-96	4.40747e-95	0.149432	0.254087
B cells	GSTK1	-22.0308	-0.297458	1.4588e-107	2.13948e-106	0.280522	0.4122
B cells	GNS	-28.7807	-0.29802	3.74333e-182	1.05437e-180	0.0319568	0.14247
B cells	GAA	-29.9707	-0.298131	2.36493e-197	7.37595e-196	0.0252054	0.138928
B cells	MANF	-26.9937	-0.298658	1.75222e-160	4.15784e-159	0.100596	0.232642
B cells	MRPL41	-28.498	-0.298911	1.24058e-178	3.39239e-177	0.181051	0.348907
B cells	DGKZ	-23.3116	-0.299139	3.38266e-120	5.58995e-119	0.0526612	0.142502
B cells	KLF9	-27.4306	-0.299477	1.18285e-165	2.93121e-164	0.0715652	0.195426
B cells	TTC39B	-23.4785	-0.299963	6.757e-122	1.13599e-120	0.0396084	0.124551
B cells	GLRX5	-24.8193	-0.300036	5.54933e-136	1.06615e-134	0.0996962	0.217448
B cells	RPN1	-27.1145	-0.300331	6.63519e-162	1.60326e-160	0.0740407	0.195538
B cells	VPS29	-23.2547	-0.300809	1.27507e-119	2.09282e-118	0.204568	0.334065
B cells	MAZ	-24.7304	-0.301122	5.04112e-135	9.59628e-134	0.110386	0.230462
B cells	CTSA	-22.4564	-0.301598	1.10907e-111	1.70484e-110	0.10566	0.208168
B cells	BLVRA	-30.1012	-0.30173	4.677e-199	1.48256e-197	0.0270057	0.142005
B cells	PRMT2	-24.1974	-0.301939	2.36687e-129	4.27596e-128	0.132328	0.253991
B cells	PSMB2	-23.8894	-0.302167	3.94615e-126	6.88103e-125	0.152807	0.27909
B cells	FCHO2	-23.6564	-0.302729	1.0147e-123	1.72892e-122	0.0398335	0.12617
B cells	DCTN3	-25.753	-0.30273	2.98035e-146	6.2281e-145	0.131878	0.265355
B cells	MYOF	-32.0966	-0.302796	4.92498e-226	1.87873e-224	0.00585124	0.116826
B cells	NUDT16	-29.8866	-0.30292	2.94139e-196	9.07646e-195	0.025993	0.139906
B cells	ENG	-27.3965	-0.303017	3.01708e-165	7.4512e-164	0.021267	0.117355
B cells	HEXB	-26.2203	-0.303764	1.55908e-151	3.4255e-150	0.0596377	0.169028
B cells	CTBP2	-32.1771	-0.303777	3.69634e-227	1.43069e-225	0.00697648	0.119599
B cells	STAT5B	-15.9384	-0.304111	3.42909e-57	2.73087e-56	0.111399	0.1781
B cells	TMEM167A	-26.2452	-0.304134	8.11426e-152	1.78686e-150	0.145156	0.286158
B cells	MYADM	-26.2891	-0.304385	2.55526e-152	5.66996e-151	0.181726	0.337623
B cells	PSMD8	-23.4537	-0.304851	1.21139e-121	2.02838e-120	0.257567	0.398144
B cells	H2AFJ	-31.6928	-0.304864	1.9503e-220	7.16704e-219	0.124789	0.298564
B cells	IGF2R	-23.2507	-0.30542	1.40102e-119	2.29566e-118	0.0842804	0.185569
B cells	SIVA1	-23.9934	-0.305812	3.25676e-127	5.74439e-126	0.203556	0.342143
B cells	YIPF5	-23.9574	-0.306247	7.74288e-127	1.3583e-125	0.0863058	0.193615
B cells	REEP5	-23.7425	-0.306564	1.31331e-124	2.25223e-123	0.255092	0.396846
B cells	ACER3	-25.197	-0.306647	4.32325e-140	8.66079e-139	0.0447845	0.141717
B cells	MPZL3	-19.3913	-0.306911	9.13645e-84	1.03823e-82	0.0473726	0.114903
B cells	PIM1	-24.8143	-0.306987	6.28875e-136	1.20741e-134	0.0671768	0.173548
B cells	IFNGR1	-20.5439	-0.307255	8.73464e-94	1.10343e-92	0.227861	0.34373
B cells	OSTF1	-18.9277	-0.307258	6.74182e-80	7.30691e-79	0.25858	0.364342
B cells	RCAN1	-26.4776	-0.307332	1.7548e-154	3.96645e-153	0.0149657	0.101696
B cells	IFI44	-25.859	-0.307436	1.92722e-147	4.07125e-146	0.0410712	0.139954
B cells	NDUFA11	-22.8495	-0.308155	1.47972e-115	2.36332e-114	0.247103	0.380129
B cells	ARHGEF12	-24.0667	-0.308848	5.58435e-128	9.93427e-127	0.0450096	0.135626
B cells	POMP	-22.7334	-0.310532	2.09288e-114	3.30091e-113	0.377518	0.514938
B cells	ABHD2	-24.3426	-0.310573	6.93804e-131	1.2732e-129	0.0643637	0.164989
B cells	CAP1	-18.6928	-0.311321	5.66947e-78	5.98837e-77	0.295038	0.396974
B cells	ITGAL	-14.1084	-0.311812	3.37211e-45	2.20122e-44	0.120851	0.1785
B cells	AURKAIP1	-26.0847	-0.312738	5.43921e-150	1.17464e-148	0.219872	0.375449
B cells	BNIP3	-26.4473	-0.312817	3.91566e-154	8.83012e-153	0.0335321	0.132469
B cells	COX6A1	-21.1884	-0.313024	1.22097e-99	1.64616e-98	0.391358	0.513127
B cells	EXT1	-18.6958	-0.31366	5.35155e-78	5.65463e-77	0.0681895	0.14029
B cells	HIP1	-21.5882	-0.314763	2.31957e-103	3.24942e-102	0.0534489	0.135482
B cells	JMJD6	-22.7423	-0.314791	1.71173e-114	2.70269e-113	0.105547	0.211838
B cells	PPP1CB	-22.9187	-0.3148	3.02236e-116	4.85917e-115	0.401148	0.546721
B cells	DYNC1H1	-24.079	-0.315654	4.14663e-128	7.39021e-127	0.185102	0.317509
B cells	SFMBT2	-13.9212	-0.315794	4.7114e-44	3.01124e-43	0.113424	0.170903
B cells	OST4	-21.3191	-0.316302	7.55418e-101	1.0314e-99	0.563745	0.673884
B cells	MICAL2	-29.2499	-0.316491	4.49713e-188	1.3191e-186	0.00933948	0.106584
B cells	TMEM219	-26.6693	-0.316708	1.06803e-156	2.46003e-155	0.166873	0.31464
B cells	LIMA1	-30.4067	-0.317009	4.47931e-203	1.46462e-201	0.018679	0.129632
B cells	MAN1A1	-21.0242	-0.317905	3.93682e-98	5.23253e-97	0.0957578	0.188133
B cells	CD99	-17.2186	-0.318319	1.92606e-66	1.76781e-65	0.382694	0.479933
B cells	RUNX2	-19.3374	-0.318658	2.60077e-83	2.93361e-82	0.0679644	0.142598
B cells	BAZ2B	-21.5259	-0.318752	8.91431e-103	1.23981e-101	0.115224	0.215028
B cells	NCOA7	-18.0029	-0.318947	1.8473e-72	1.8252e-71	0.150557	0.237755
B cells	NCOA4	-25.862	-0.319067	1.78204e-147	3.76729e-146	0.0857432	0.203311
B cells	IDH2	-23.7602	-0.319549	8.62324e-125	1.4832e-123	0.0902442	0.197077
B cells	DCTN6	-24.4649	-0.319665	3.49208e-132	6.48199e-131	0.0668392	0.169493
B cells	DOCK9	-16.8053	-0.319733	2.23363e-63	1.95093e-62	0.0746034	0.137838
B cells	APOBEC3G	-12.8795	-0.320036	5.8723e-38	3.34764e-37	0.120288	0.172153
B cells	PYCARD	-17.1831	-0.320194	3.55663e-66	3.24903e-65	0.170586	0.253077
B cells	MIR181A1HG	-25.753	-0.320492	2.98357e-146	6.23035e-145	0.0228424	0.111184
B cells	NDUFA6	-26.3529	-0.320852	4.74972e-153	1.06041e-151	0.149657	0.291367
B cells	PRDX4	-26.6847	-0.321692	7.08109e-157	1.6323e-155	0.0712276	0.18956
B cells	STXBP2	-23.9862	-0.321713	3.87868e-127	6.8372e-126	0.0789918	0.183998
B cells	PLEK	-1.62641	-0.32177	0.103862	0.140135	0.189378	0.1898
B cells	ATP6V1F	-19.99	-0.321918	6.72786e-89	8.08455e-88	0.304265	0.421048
B cells	PTP4A2	-22.1241	-0.322885	1.85259e-108	2.74191e-107	0.336334	0.469467
B cells	PDIA6	-25.8986	-0.323346	6.91133e-148	1.46748e-146	0.201193	0.347609
B cells	MLEC	-30.7929	-0.324694	3.26443e-208	1.10853e-206	0.0678519	0.209546
B cells	NDUFB4	-21.9694	-0.324739	5.65155e-107	8.24695e-106	0.269607	0.399282
B cells	CTNNA1	-23.7438	-0.324852	1.27234e-124	2.18325e-123	0.100709	0.208905
B cells	DIAPH1	-19.5571	-0.325119	3.58683e-85	4.13246e-84	0.183076	0.282408
B cells	SF3B6	-24.6221	-0.32556	7.32266e-134	1.37859e-132	0.273096	0.424558
B cells	LRPAP1	-25.2135	-0.325731	2.84998e-140	5.72122e-139	0.168898	0.305087
B cells	SEMA4A	-28.3122	-0.32646	2.44326e-176	6.58819e-175	0.0113649	0.10543
B cells	ACSL4	-18.8566	-0.32731	2.59486e-79	2.79568e-78	0.0938449	0.174189
B cells	AL118516.1	-23.3322	-0.327612	2.09171e-120	3.46647e-119	0.0587375	0.151991
B cells	POLR2I	-24.043	-0.328113	9.87292e-128	1.75419e-126	0.1186	0.236921
B cells	SMCO4	-30.4896	-0.32891	3.5795e-204	1.18103e-202	0.030494	0.1505
B cells	TMED2	-28.716	-0.328921	2.40712e-181	6.72791e-180	0.144931	0.300119
B cells	TBC1D2B	-26.5912	-0.329088	8.58648e-156	1.96529e-154	0.0311691	0.128157
B cells	TBCD	-23.9111	-0.329365	2.34679e-126	4.09955e-125	0.0563745	0.150388
B cells	LIPA	-17.609	-0.329642	2.10167e-69	1.9984e-68	0.0892315	0.161142
B cells	EPS8	-21.5144	-0.330527	1.14206e-102	1.58612e-101	0.0618882	0.145804
B cells	PICALM	-13.5663	-0.330734	6.34089e-42	3.89183e-41	0.263756	0.330411
B cells	CLDN7	-28.9748	-0.330786	1.36901e-184	3.94005e-183	0.00956453	0.105895
B cells	LDLRAD4	-9.82137	-0.330968	9.10969e-23	3.72225e-22	0.269045	0.313886
B cells	FAS	-20.1393	-0.33168	3.33815e-90	4.06678e-89	0.054124	0.126891
B cells	CD46	-23.9648	-0.3319	6.48427e-127	1.13888e-125	0.184764	0.314592
B cells	SLC25A5	-21.5245	-0.332138	9.18507e-103	1.27686e-101	0.406324	0.530324
B cells	JPT1	-24.5771	-0.332198	2.22081e-133	4.1648e-132	0.278159	0.429174
B cells	MRPL57	-27.6661	-0.332601	1.78607e-168	4.5185e-167	0.172049	0.326228
B cells	FKBP8	-25.1688	-0.332836	8.8006e-140	1.75336e-138	0.181726	0.322413
B cells	SOCS3	-21.5099	-0.33309	1.25695e-102	1.74485e-101	0.171937	0.287745
B cells	NDUFA2	-25.9098	-0.33405	5.16967e-148	1.10009e-146	0.206256	0.35551
B cells	ARF5	-26.4114	-0.334343	1.01283e-153	2.27344e-152	0.137842	0.274875
B cells	ATP5IF1	-21.2876	-0.335766	1.4802e-100	2.01435e-99	0.338809	0.464515
B cells	PLAAT4	-17.9883	-0.335887	2.40819e-72	2.37453e-71	0.0705525	0.137437
B cells	RNH1	-26.3433	-0.335939	6.12353e-153	1.36607e-151	0.195454	0.342977
B cells	NFIL3	-28.0866	-0.336692	1.42838e-173	3.75747e-172	0.0409587	0.152888
B cells	ITGAX	-24.377	-0.336856	2.99613e-131	5.51561e-130	0.0243052	0.106488
B cells	PBX4	-16.6791	-0.337195	1.85869e-62	1.60037e-61	0.0926072	0.157921
B cells	NAP1L4	-19.0188	-0.337841	1.1917e-80	1.29983e-79	0.186902	0.283145
B cells	ARID5A	-21.3747	-0.3393	2.29962e-101	3.1516e-100	0.169123	0.279523
B cells	EVI2A	-19.9645	-0.339441	1.12128e-88	1.34461e-87	0.131878	0.223378
B cells	GLCCI1	-12.4686	-0.339636	1.10771e-35	6.04447e-35	0.173174	0.229853
B cells	C3AR1	-29.133	-0.339935	1.37073e-186	4.00045e-185	0.00686396	0.101183
B cells	MINOS1	-26.2266	-0.340232	1.32236e-151	2.90979e-150	0.0811297	0.20501
B cells	PDIA4	-31.3647	-0.341018	6.13492e-216	2.2016e-214	0.0501857	0.185809
B cells	DNAJC3	-27.1934	-0.341051	7.76765e-163	1.88158e-161	0.118825	0.25569
B cells	NDUFA3	-24.0775	-0.341498	4.30015e-128	7.65911e-127	0.238663	0.378606
B cells	ANXA4	-28.3839	-0.341717	3.19504e-177	8.67165e-176	0.0724654	0.200426
B cells	B2M	-22.8229	-0.341854	2.71802e-115	4.31971e-114	0.996849	0.990111
B cells	MXRA7	-27.0485	-0.341869	3.98293e-161	9.52105e-160	0.0266682	0.124327
B cells	KDELR1	-30.4026	-0.342349	5.07601e-203	1.65786e-201	0.116125	0.273833
B cells	CHD3	-27.7663	-0.342645	1.10674e-169	2.81705e-168	0.0508608	0.164604
B cells	MXD4	-24.4108	-0.344456	1.31287e-131	2.42765e-130	0.156521	0.286687
B cells	FRY	-25.872	-0.34468	1.37617e-147	2.91139e-146	0.030494	0.123493
B cells	KIF5B	-25.1064	-0.34488	4.23582e-139	8.37028e-138	0.201418	0.342576
B cells	FXYD5	-16.5243	-0.345298	2.45412e-61	2.07614e-60	0.470125	0.549526
B cells	MBIP	-25.5762	-0.34561	2.80831e-144	5.80185e-143	0.0475976	0.147214
B cells	ZFP36L2	-14.0917	-0.347864	4.26948e-45	2.77951e-44	0.680545	0.735815
B cells	CTNND1	-26.7544	-0.347945	1.09843e-157	2.56048e-156	0.0551367	0.164957
B cells	BLOC1S1	-24.3818	-0.348252	2.67096e-131	4.92011e-130	0.254529	0.395756
B cells	MAP2K3	-25.8722	-0.34842	1.36803e-147	2.89628e-146	0.100034	0.22208
B cells	TUBA1C	-26.4854	-0.348608	1.42883e-154	3.23467e-153	0.163835	0.308982
B cells	MPC1	-29.2546	-0.348992	3.92344e-188	1.15199e-186	0.0951952	0.237851
B cells	ATP5F1E	-22.2404	-0.349125	1.39669e-109	2.09489e-108	0.81321	0.85636
B cells	ADI1	-27.8775	-0.349294	5.00631e-171	1.28668e-169	0.0951952	0.229084
B cells	OPTN	-21.2363	-0.349533	4.41175e-100	5.9758e-99	0.0953078	0.185937
B cells	FAM96B	-26.5736	-0.350455	1.37232e-155	3.12622e-154	0.102397	0.237755
B cells	MACF1	-16.0982	-0.350783	2.62486e-58	2.12533e-57	0.293012	0.377084
B cells	KIF22	-27.6182	-0.350812	6.72932e-168	1.69211e-166	0.035445	0.140611
B cells	MYO6	-29.0071	-0.35091	5.35907e-185	1.54848e-183	0.0101272	0.106552
B cells	TSPAN4	-33.1786	-0.350962	2.19028e-241	9.41819e-240	0.00978958	0.130882
B cells	UBASH3B	-24.1788	-0.351294	3.72219e-129	6.71196e-128	0.0309441	0.114582
B cells	MVP	-28.913	-0.351312	8.1999e-184	2.3437e-182	0.0644762	0.191403
B cells	TIPARP	-26.208	-0.351588	2.15204e-151	4.71761e-150	0.144256	0.282488
B cells	MXD1	-16.3047	-0.351957	9.14064e-60	7.56119e-59	0.110836	0.182636
B cells	STMN1	-22.1545	-0.352273	9.44032e-109	1.40077e-107	0.119613	0.227818
B cells	PPIF	-16.8809	-0.352892	6.22146e-64	5.47684e-63	0.0849556	0.155677
B cells	TSPAN5	-16.0154	-0.353198	9.97905e-58	8.01301e-57	0.077529	0.136828
B cells	ALDH1A1	-28.8967	-0.353475	1.31424e-183	3.74532e-182	0.00731405	0.101023
B cells	PSMB1	-23.1959	-0.353515	5.01285e-119	8.18156e-118	0.355801	0.495865
B cells	ARL6IP5	-20.0181	-0.353852	3.83129e-89	4.61341e-88	0.399797	0.506587
B cells	FOXO3	-16.6363	-0.35393	3.80436e-62	3.26402e-61	0.161022	0.241265
B cells	PBXIP1	-19.4926	-0.354072	1.2681e-84	1.45294e-83	0.154045	0.246009
B cells	FLOT1	-28.1973	-0.354197	6.30864e-175	1.67623e-173	0.0797795	0.209338
B cells	C1orf162	-18.7347	-0.35459	2.57893e-78	2.74393e-77	0.110949	0.192124
B cells	PCNX1	-13.1475	-0.354719	1.7587e-39	1.02944e-38	0.199955	0.261909
B cells	RALA	-22.3277	-0.355744	1.98813e-110	3.01622e-109	0.122989	0.228924
B cells	LPIN2	-23.2205	-0.356047	2.82658e-119	4.62369e-118	0.116012	0.225414
B cells	NENF	-28.6941	-0.356257	4.51966e-181	1.25841e-179	0.121526	0.269217
B cells	ATP6V1B2	-27.4056	-0.356378	2.35267e-165	5.81526e-164	0.0525487	0.165294
B cells	PTPN22	-14.1444	-0.35663	2.02164e-45	1.32533e-44	0.201755	0.269874
B cells	PSMA1	-25.182	-0.356777	6.31087e-140	1.26165e-138	0.237763	0.383639
B cells	NCF2	-26.3223	-0.356849	1.06546e-152	2.37143e-151	0.0219422	0.112322
B cells	CD302	-31.1216	-0.357727	1.23086e-212	4.27974e-211	0.0324069	0.155966
B cells	SYAP1	-20.6389	-0.358917	1.22773e-94	1.5625e-93	0.222572	0.338216
B cells	KPNA2	-22.8384	-0.358977	1.90559e-115	3.03683e-114	0.102059	0.206934
B cells	CD84	-25.8345	-0.35911	3.63181e-147	7.64441e-146	0.0603128	0.166207
B cells	SEC11C	-20.992	-0.360047	7.76758e-98	1.02678e-96	0.178575	0.286415
B cells	ERH	-22.8322	-0.360376	2.1969e-115	3.49723e-114	0.321818	0.456501
B cells	EVA1C	-26.8228	-0.360553	1.75309e-158	4.09636e-157	0.0209294	0.112691
B cells	HMGB3	-25.7828	-0.361274	1.38398e-146	2.90467e-145	0.0166535	0.100782
B cells	LRIG1	-25.0473	-0.361456	1.87009e-138	3.67544e-137	0.0289186	0.11588
B cells	B4GALT5	-26.2946	-0.361708	2.20849e-152	4.90798e-151	0.0468099	0.150404
B cells	PECAM1	-22.1845	-0.36371	4.84946e-109	7.23635e-108	0.044672	0.125753
B cells	AXL	-31.2745	-0.363976	1.03866e-214	3.69543e-213	0.00382581	0.108155
B cells	MSN	-21.8518	-0.363984	7.47547e-106	1.07413e-104	0.331045	0.456805
B cells	ZYX	-28.6852	-0.364501	5.83135e-181	1.62206e-179	0.0587375	0.181546
B cells	CMTM8	-27.6247	-0.364538	5.61646e-168	1.4135e-166	0.0177788	0.112034
B cells	SLC39A8	-27.6986	-0.364903	7.26797e-169	1.8435e-167	0.033082	0.137373
B cells	MGAT4A	-21.0529	-0.364972	2.1525e-98	2.87013e-97	0.158096	0.261764
B cells	TENT5A	-28.5841	-0.365578	1.05789e-179	2.912e-178	0.0428716	0.158867
B cells	TPM4	-21.6051	-0.365596	1.60917e-103	2.25968e-102	0.243614	0.363845
B cells	TRG-AS1	-18.7332	-0.365613	2.65315e-78	2.82084e-77	0.0396084	0.100253
B cells	AREG	-5.20509	-0.365702	1.93899e-07	4.53841e-07	0.217059	0.241169
B cells	SELENOS	-30.838	-0.366113	8.10468e-209	2.7651e-207	0.11635	0.277504
B cells	SAMSN1	-11.6682	-0.366728	1.85214e-31	9.2521e-31	0.45651	0.506411
B cells	NFKBIA	-9.49035	-0.366838	2.30255e-21	9.06181e-21	0.724091	0.727433
B cells	NFIC	-32.0194	-0.367006	5.85331e-225	2.2183e-223	0.0488354	0.187284
B cells	LPCAT2	-33.0819	-0.367327	5.41888e-240	2.30624e-238	0.00438843	0.119999
B cells	ATP5MPL	-22.8646	-0.367453	1.04674e-115	1.67363e-114	0.296163	0.42592
B cells	PCBD1	-30.9728	-0.367696	1.25448e-210	4.31542e-209	0.0501857	0.183629
B cells	RUNX3	-9.8414	-0.368061	7.46652e-23	3.06031e-22	0.275121	0.310729
B cells	NMB	-22.5226	-0.3688	2.49285e-112	3.86258e-111	0.025993	0.100349
B cells	ATP5PF	-24.3461	-0.368824	6.36846e-131	1.16941e-129	0.312029	0.452542
B cells	NEDD4L	-18.4401	-0.369275	6.26816e-76	6.46338e-75	0.0733656	0.144442
B cells	LAP3	-27.574	-0.369691	2.28393e-167	5.72322e-166	0.101834	0.234758
B cells	PRDX1	-21.9063	-0.369995	2.26347e-106	3.27011e-105	0.520198	0.620769
B cells	ATP11A	-26.2579	-0.371277	5.81071e-152	1.2825e-150	0.04726	0.150692
B cells	SPATA13	-26.5501	-0.371452	2.5586e-155	5.81496e-154	0.0559244	0.164124
B cells	SGMS2	-31.6683	-0.371877	4.24365e-220	1.55554e-218	0.00292562	0.108716
B cells	ACADVL	-32.4041	-0.371884	2.40444e-230	9.47051e-229	0.0870935	0.2475
B cells	WDR83OS	-26.8982	-0.371969	2.30516e-159	5.41684e-158	0.276359	0.437572
B cells	ZEB2	-8.27292	-0.372258	1.30716e-16	4.46914e-16	0.243727	0.276301
B cells	CAPZB	-23.1704	-0.372366	9.06406e-119	1.47687e-117	0.35085	0.480783
B cells	RHOBTB3	-29.2612	-0.372367	3.23248e-188	9.50067e-187	0.016316	0.118877
B cells	RNF7	-25.0784	-0.373589	8.55645e-139	1.68509e-137	0.205244	0.346166
B cells	TMED10	-27.3802	-0.373856	4.71492e-165	1.16245e-163	0.203331	0.355639
B cells	ACTN1	-32.9429	-0.373884	5.34414e-238	2.21919e-236	0.00742658	0.12476
B cells	LAPTM4A	-22.8131	-0.373884	3.39635e-115	5.39482e-114	0.297288	0.431065
B cells	VAPA	-25.1302	-0.374028	2.3255e-139	4.60789e-138	0.32947	0.475622
B cells	COX5B	-24.6727	-0.374412	2.09813e-134	3.96545e-133	0.42129	0.556946
B cells	HM13	-30.2462	-0.37511	5.85273e-201	1.8882e-199	0.10611	0.257228
B cells	SPCS3	-28.6486	-0.375756	1.66974e-180	4.6313e-179	0.184089	0.345429
B cells	CFLAR	-24.5876	-0.375853	1.71418e-133	3.21885e-132	0.320018	0.464226
B cells	ATP6AP1	-31.9082	-0.376249	2.05804e-223	7.71911e-222	0.0607629	0.204529
B cells	PRDX6	-27.9919	-0.37626	2.03746e-172	5.28794e-171	0.276696	0.446355
B cells	NDUFV2	-25.7685	-0.376646	1.99968e-146	4.18478e-145	0.287611	0.441242
B cells	DUSP23	-31.0287	-0.377094	2.21247e-211	7.6471e-210	0.0460223	0.178164
B cells	LAMP1	-26.0889	-0.377389	4.86736e-150	1.0535e-148	0.145606	0.277311
B cells	ATP5ME	-25.5381	-0.379649	7.4513e-144	1.53287e-142	0.348712	0.495512
B cells	NUCB1	-32.0502	-0.381085	2.18191e-225	8.27985e-224	0.0840554	0.238123
B cells	CRY1	-24.3746	-0.382155	3.18098e-131	5.8522e-130	0.049398	0.143111
B cells	NDUFA12	-26.7367	-0.382216	1.76503e-157	4.10119e-156	0.179138	0.32424
B cells	TIAM1	-29.6186	-0.382352	8.60475e-193	2.60274e-191	0.0183414	0.124038
B cells	TLR2	-28.8459	-0.382392	5.70923e-183	1.61593e-181	0.00843929	0.102722
B cells	IER5L	-25.3614	-0.38271	6.72557e-142	1.36331e-140	0.117137	0.245079
B cells	PYHIN1	-12.0258	-0.382884	2.60066e-33	1.35162e-32	0.0852931	0.126378
B cells	DRAP1	-27.5209	-0.382984	9.87603e-167	2.46418e-165	0.239451	0.401975
B cells	TMED9	-29.5841	-0.383045	2.39222e-192	7.2134e-191	0.158771	0.319704
B cells	HDLBP	-31.2331	-0.383439	3.78577e-214	1.33875e-212	0.0913694	0.243685
B cells	GRAP2	-16.906	-0.384739	4.06302e-64	3.58978e-63	0.0457972	0.100269
B cells	ANXA11	-26.3394	-0.384841	6.7839e-153	1.51223e-151	0.180601	0.322686
B cells	LMO7	-20.8695	-0.384887	1.01475e-96	1.3245e-95	0.0594126	0.137534
B cells	ANAPC11	-27.7986	-0.385366	4.51583e-170	1.15551e-168	0.156408	0.305808
B cells	ARF1	-26.0853	-0.38569	5.35467e-150	1.15725e-148	0.335996	0.491553
B cells	INPP4A	-27.0614	-0.385693	2.80435e-161	6.71473e-160	0.0502982	0.15877
B cells	COPS9	-28.2495	-0.386101	1.44266e-175	3.865e-174	0.212783	0.374968
B cells	SELPLG	-31.6029	-0.386975	3.36445e-219	1.224e-217	0.0174412	0.134232
B cells	HMGN3	-24.9078	-0.388482	6.12377e-137	1.18908e-135	0.217621	0.357514
B cells	SERPINB1	-24.4778	-0.388501	2.54669e-132	4.73926e-131	0.196017	0.327253
B cells	SRP14	-23.7314	-0.388525	1.71074e-124	2.93034e-123	0.646225	0.74173
B cells	DOCK5	-31.1449	-0.388844	5.95177e-213	2.0794e-211	0.00652639	0.112402
B cells	NDUFC1	-28.7039	-0.389481	3.41371e-181	9.52299e-180	0.137054	0.286719
B cells	RBL2	-23.0059	-0.389705	4.07058e-117	6.57354e-116	0.128277	0.237787
B cells	CSF1R	-31.2571	-0.389959	1.78743e-214	6.34394e-213	0.00427591	0.10886
B cells	TCF7L2	-30.4728	-0.390046	5.97334e-204	1.9664e-202	0.00821425	0.111232
B cells	COPE	-27.073	-0.39036	2.0504e-161	4.92571e-160	0.296163	0.456757
B cells	KCTD12	-29.3687	-0.390486	1.37726e-189	4.08097e-188	0.0348824	0.150805
B cells	NDUFB7	-29.7484	-0.391373	1.81809e-194	5.55129e-193	0.210082	0.383431
B cells	RAB13	-34.0682	-0.391501	2.1853e-254	9.89442e-253	0.0132778	0.142823
B cells	QSOX1	-33.901	-0.391785	6.43353e-252	2.88151e-250	0.0275684	0.165758
B cells	PHC2	-31.2876	-0.391917	6.87112e-215	2.44767e-213	0.0400585	0.170102
B cells	SPI1	-14.7061	-0.392245	5.8874e-49	4.10592e-48	0.112074	0.169878
B cells	DHRS7	-27.6364	-0.392556	4.07129e-168	1.02729e-166	0.160347	0.307203
B cells	PER1	-28.355	-0.393092	7.26368e-177	1.9641e-175	0.209069	0.370368
B cells	ZFYVE28	-25.5706	-0.393393	3.23877e-144	6.6864e-143	0.0280185	0.116858
B cells	ITM2C	-22.6568	-0.393575	1.19494e-113	1.87451e-112	0.0644762	0.154795
B cells	DGKH	-27.0738	-0.393605	2.00189e-161	4.81315e-160	0.023405	0.118316
B cells	SOD1	-22.9032	-0.393662	4.31832e-116	6.92743e-115	0.496906	0.627084
B cells	RTN3	-30.153	-0.394218	9.80596e-200	3.12543e-198	0.103635	0.253895
B cells	CSRP1	-30.5588	-0.394235	4.31443e-205	1.43986e-203	0.0456847	0.174413
B cells	DNAJC1	-23.7827	-0.395193	5.04789e-125	8.71331e-124	0.151457	0.273769
B cells	LMAN2	-30.7954	-0.397146	3.02226e-208	1.0287e-206	0.158209	0.327205
B cells	PEBP1	-24.9527	-0.397153	1.99765e-137	3.88672e-136	0.322381	0.461534
B cells	MYO1F	-21.0475	-0.39775	2.41245e-98	3.21233e-97	0.0933948	0.182972
B cells	TNFAIP2	-31.4713	-0.398065	2.14506e-217	7.72647e-216	0.00551367	0.112675
B cells	ZNHIT1	-30.1981	-0.398284	2.51054e-200	8.0548e-199	0.146506	0.309511
B cells	ATP6V0B	-23.0077	-0.39945	3.90093e-117	6.30306e-116	0.292337	0.419204
B cells	RPS6KA3	-20.7745	-0.399619	7.36956e-96	9.4997e-95	0.208957	0.317493
B cells	LRRC8C	-25.1065	-0.399778	4.22615e-139	8.35684e-138	0.0779791	0.185056
B cells	PLSCR1	-26.4809	-0.400186	1.60732e-154	3.63592e-153	0.0947451	0.216743
B cells	STAT3	-23.981	-0.400676	4.39399e-127	7.73619e-126	0.267132	0.403289
B cells	HIPK1	-26.9269	-0.400752	1.06503e-159	2.50673e-158	0.123664	0.257629
B cells	NFKBIZ	-19.7574	-0.400766	6.92445e-87	8.13581e-86	0.288736	0.395387
B cells	SDCBP	-23.8382	-0.400777	1.34182e-125	2.3272e-124	0.408012	0.542489
B cells	AP2M1	-29.0118	-0.400787	4.66819e-185	1.3502e-183	0.144256	0.297137
B cells	ACTB	-16.4168	-0.401811	1.44907e-60	1.21178e-59	0.937999	0.938726
B cells	CMTM3	-32.9368	-0.401941	6.53805e-238	2.70724e-236	0.0177788	0.142935
B cells	SUMO2	-25.2351	-0.402	1.64962e-140	3.32073e-139	0.591426	0.7082
B cells	CSF2RA	-29.9848	-0.402478	1.54976e-197	4.84914e-196	0.00393834	0.10075
B cells	ATP5F1C	-26.9353	-0.40294	8.47247e-160	1.99739e-158	0.229324	0.38093
B cells	EDF1	-28.3114	-0.403251	2.50098e-176	6.73757e-175	0.507145	0.659652
B cells	SLC38A2	-26.9182	-0.40373	1.34527e-159	3.16378e-158	0.346349	0.511283
B cells	CREG1	-32.2355	-0.403948	5.62349e-228	2.1912e-226	0.0361202	0.169108
B cells	RASSF4	-32.0787	-0.404265	8.73156e-226	3.32646e-224	0.0105772	0.125176
B cells	VKORC1	-33.5356	-0.404392	1.46082e-246	6.39503e-245	0.0632384	0.218794
B cells	ARPC5	-20.4944	-0.404418	2.41733e-93	3.03398e-92	0.308878	0.413194
B cells	SYTL2	-25.8749	-0.404541	1.27519e-147	2.70367e-146	0.0187915	0.103651
B cells	ATP5PD	-28.3157	-0.404577	2.21735e-176	5.98457e-175	0.205806	0.365031
B cells	NLRP3	-25.0819	-0.405326	7.82919e-139	1.54291e-137	0.0185664	0.100221
B cells	NDUFB1	-26.4247	-0.405905	7.13058e-154	1.60551e-152	0.251716	0.402712
B cells	RBX1	-27.0283	-0.406115	6.86557e-161	1.63581e-159	0.284798	0.442268
B cells	VDAC1	-27.933	-0.406349	1.06084e-171	2.74102e-170	0.213008	0.371233
B cells	TIMM8B	-32.1404	-0.40658	1.20174e-226	4.63906e-225	0.0805671	0.23511
B cells	ATP1A1	-22.0587	-0.40675	7.88876e-108	1.16224e-106	0.278272	0.401013
B cells	DAD1	-26.7189	-0.407701	2.83701e-157	6.56056e-156	0.288961	0.441771
B cells	SRI	-26.3753	-0.407782	2.63063e-153	5.88208e-152	0.197142	0.342704
B cells	MIF	-19.5446	-0.408956	4.5854e-85	5.27457e-84	0.471025	0.565874
B cells	TSPAN14	-32.0039	-0.40942	9.60958e-225	3.6324e-223	0.0666142	0.213553
B cells	UBL3	-27.5219	-0.410509	9.60878e-167	2.39955e-165	0.172162	0.32065
B cells	FMNL2	-22.1791	-0.410516	5.46318e-109	8.1396e-108	0.0451221	0.125994
B cells	PPIA	-21.0203	-0.411492	4.28092e-98	5.68209e-97	0.782266	0.82057
B cells	RHEB	-28.2334	-0.411525	2.27853e-175	6.08752e-174	0.217059	0.380321
B cells	TNFSF13B	-29.88	-0.411814	3.57555e-196	1.10216e-194	0.0258805	0.138175
B cells	TPM1	-28.5008	-0.411853	1.1439e-178	3.13097e-177	0.0218296	0.124199
B cells	YWHAB	-22.8901	-0.412285	5.82473e-116	9.33884e-115	0.470012	0.593361
B cells	GIMAP1	-30.0206	-0.413334	5.28186e-198	1.65803e-196	0.0157533	0.121666
B cells	ATP5MD	-26.5986	-0.413935	7.04382e-156	1.61347e-154	0.298864	0.449753
B cells	MS4A4A	-28.0263	-0.414369	7.76583e-173	2.02274e-171	0.0108023	0.102273
B cells	MIR4435-2HG	-23.349	-0.414687	1.41124e-120	2.34545e-119	0.0874311	0.188614
B cells	HAVCR2	-31.3254	-0.415167	2.1044e-215	7.52409e-214	0.0187915	0.134617
B cells	GNA15	-32.7419	-0.415485	3.9585e-235	1.60482e-233	0.00978958	0.127789
B cells	TNFRSF1A	-35.9705	-0.415576	2.4181e-283	1.285e-281	0.00877687	0.146141
B cells	RPN2	-30.834	-0.41602	9.16962e-209	3.12477e-207	0.138404	0.299814
B cells	PSMB3	-26.0864	-0.41611	5.20104e-150	1.12488e-148	0.252391	0.399394
B cells	DPYSL2	-32.1432	-0.416258	1.09932e-226	4.24933e-225	0.0569371	0.199256
B cells	ARHGAP10	-32.5997	-0.416779	4.13615e-233	1.65378e-231	0.0106898	0.128141
B cells	MID1IP1	-31.3217	-0.416825	2.36209e-215	8.43504e-214	0.0203668	0.138111
B cells	OSTC	-31.6901	-0.417078	2.12447e-220	7.79723e-219	0.190953	0.372371
B cells	RASAL2	-29.6775	-0.417849	1.49921e-193	4.56324e-192	0.0056262	0.102096
B cells	COX6B1	-25.1311	-0.417869	2.27417e-139	4.51233e-138	0.451558	0.58126
B cells	MYL12A	-23.4741	-0.418621	7.50069e-122	1.26029e-120	0.633735	0.726327
B cells	CAPNS1	-31.1513	-0.418654	4.86835e-213	1.70498e-211	0.118375	0.277423
B cells	OTULINL	-34.0231	-0.418989	1.01467e-253	4.57987e-252	0.013953	0.142839
B cells	TUBA4A	-11.6862	-0.420282	1.4998e-31	7.50625e-31	0.31923	0.375321
B cells	PRDX2	-27.3695	-0.420733	6.32238e-165	1.5535e-163	0.208057	0.359181
B cells	ROMO1	-29.5438	-0.423187	7.8961e-192	2.37111e-190	0.189828	0.356664
B cells	TMEM258	-29.2942	-0.423556	1.22808e-188	3.62046e-187	0.284123	0.45267
B cells	SURF4	-32.6717	-0.423683	3.93711e-234	1.58729e-232	0.0755035	0.229869
B cells	LAMTOR2	-29.5512	-0.424998	6.33505e-192	1.90629e-190	0.119838	0.268881
B cells	SPN	-32.6753	-0.425329	3.50398e-234	1.41463e-232	0.0217171	0.147695
B cells	LYAR	-26.0793	-0.425849	6.2575e-150	1.35036e-148	0.0540115	0.158931
B cells	PLA2G16	-28.0442	-0.425849	4.69547e-173	1.22631e-171	0.0132778	0.10753
B cells	SUB1	-26.5644	-0.426306	1.75123e-155	3.98627e-154	0.607967	0.735046
B cells	VAMP5	-30.1256	-0.426514	2.23776e-199	7.11675e-198	0.0598627	0.192188
B cells	TKT	-27.6381	-0.427228	3.8777e-168	9.79295e-167	0.159559	0.305087
B cells	GLIPR2	-27.7996	-0.427311	4.38987e-170	1.12427e-168	0.0640261	0.181786
B cells	PDXK	-32.2112	-0.427348	1.23e-227	4.77992e-226	0.0851806	0.240239
B cells	PSMA7	-26.6659	-0.427616	1.17128e-156	2.69358e-155	0.412288	0.557748
B cells	NDUFA1	-26.9688	-0.428574	3.4304e-160	8.13335e-159	0.332508	0.484517
B cells	SVIL	-29.537	-0.428582	9.65026e-192	2.89488e-190	0.0253179	0.134921
B cells	RHOB	-10.3902	-0.428713	2.74687e-25	1.19637e-24	0.311916	0.365111
B cells	TECR	-33.005	-0.428963	6.87402e-239	2.87916e-237	0.14313	0.323134
B cells	SPRED1	-29.9081	-0.428989	1.54495e-196	4.77751e-195	0.0146281	0.11947
B cells	SLFN12L	-21.0676	-0.429283	1.57873e-98	2.10797e-97	0.0357826	0.10527
B cells	CD226	-25.4389	-0.42991	9.36889e-143	1.91515e-141	0.0202543	0.103539
B cells	DDIT4	-18.4494	-0.430229	5.27078e-76	5.4388e-75	0.336559	0.436867
B cells	H2AFZ	-25.9238	-0.430425	3.59106e-148	7.65285e-147	0.478789	0.631619
B cells	ARRB2	-31.1653	-0.430786	3.14943e-213	1.10432e-211	0.0554743	0.191435
B cells	C4orf48	-30.5168	-0.430864	1.55945e-204	5.17465e-203	0.127039	0.285533
B cells	RTN4	-26.7281	-0.430906	2.22048e-157	5.15123e-156	0.271745	0.417874
B cells	LAMP2	-33.0279	-0.431828	3.2307e-239	1.35904e-237	0.0758411	0.231841
B cells	RAB5IF	-25.9588	-0.431833	1.44711e-148	3.10211e-147	0.136266	0.266444
B cells	CLTB	-31.5617	-0.432098	1.23847e-218	4.49435e-217	0.116125	0.278722
B cells	SORL1	-24.7377	-0.432846	4.20712e-135	8.03499e-134	0.107573	0.222048
B cells	ZNRF1	-31.7571	-0.433589	2.53261e-221	9.41406e-220	0.0119275	0.125321
B cells	TGFBI	-34.613	-0.434131	1.61284e-262	7.61071e-261	0.00686396	0.133831
B cells	MGST2	-38.1976	-0.434463	0	0	0.01159	0.16571
B cells	COX5A	-29.3276	-0.435263	4.61079e-189	1.36206e-187	0.182401	0.34365
B cells	IVNS1ABP	-23.6662	-0.435378	8.03912e-124	1.37056e-122	0.21267	0.346198
B cells	MGAT1	-31.9685	-0.435795	2.9883e-224	1.12664e-222	0.0739282	0.221936
B cells	TMEM176A	-30.5815	-0.436694	2.15537e-205	7.218e-204	0.00911444	0.113588
B cells	CHCHD2	-23.764	-0.436789	7.86699e-125	1.35392e-123	0.617756	0.717047
B cells	CADM1	-27.3766	-0.437347	5.21221e-165	1.28397e-163	0.0122651	0.101343
B cells	APOL6	-31.8855	-0.437407	4.23991e-223	1.58414e-221	0.0461348	0.181578
B cells	CAPN2	-28.4191	-0.438031	1.17303e-177	3.19266e-176	0.102059	0.236184
B cells	AES	-29.0568	-0.43805	1.26324e-185	3.67567e-184	0.159221	0.328087
B cells	APMAP	-30.8597	-0.438307	4.14548e-209	1.421e-207	0.0514234	0.182908
B cells	RPS4Y1	-16.9179	-0.438754	3.32082e-64	2.9385e-63	0.113762	0.187604
B cells	UQCR11	-27.8891	-0.439355	3.61621e-171	9.31053e-170	0.379318	0.529924
B cells	TNFSF10	-27.4433	-0.43958	8.34343e-166	2.07465e-164	0.0614381	0.177026
B cells	ATP1B3	-22.7285	-0.440428	2.33956e-114	3.68799e-113	0.318555	0.450795
B cells	RBM47	-20.3715	-0.440431	2.99191e-92	3.71662e-91	0.0897941	0.175006
B cells	TMEM238	-26.546	-0.440603	2.85618e-155	6.4862e-154	0.0876561	0.207847
B cells	DAB2	-30.6065	-0.44095	1.00184e-205	3.36277e-204	0.00978958	0.115207
B cells	SEC14L1	-26.0927	-0.441087	4.40807e-150	9.54798e-149	0.122088	0.252084
B cells	MS4A7	-17.8591	-0.442514	2.45727e-71	2.3945e-70	0.0724654	0.138784
B cells	SYNE1	-19.3575	-0.44292	1.76372e-83	1.99486e-82	0.15427	0.24399
B cells	FKBP2	-31.7215	-0.443109	7.86207e-221	2.90757e-219	0.077754	0.231857
B cells	MYH9	-25.1308	-0.443865	2.29115e-139	4.54291e-138	0.315292	0.456645
B cells	DYNLRB1	-27.5996	-0.44392	1.1251e-167	2.82177e-166	0.230336	0.387245
B cells	TMEM14C	-32.8275	-0.444345	2.38508e-236	9.7785e-235	0.122764	0.294605
B cells	SAP30	-31.1446	-0.44462	5.99341e-213	2.09143e-211	0.0346574	0.160085
B cells	BST2	-24.8309	-0.444654	4.16188e-136	8.01707e-135	0.251603	0.385402
B cells	MAML3	-29.7871	-0.444925	5.74019e-195	1.76008e-193	0.0214921	0.131026
B cells	RNF213	-22.8793	-0.444947	7.47722e-116	1.19751e-114	0.273208	0.394954
B cells	CREB5	-27.0685	-0.445181	2.31662e-161	5.56065e-160	0.0219422	0.116233
B cells	NDUFAB1	-29.7946	-0.445665	4.58347e-195	1.40689e-193	0.180376	0.344884
B cells	ATP5MC3	-27.9926	-0.44599	2.00144e-172	5.19909e-171	0.320356	0.480029
B cells	HLA-A	-25.622	-0.446222	8.67771e-145	1.79661e-143	0.843592	0.883126
B cells	RHBDD2	-30.4211	-0.447033	2.89214e-203	9.47786e-202	0.0511984	0.180215
B cells	NDUFB10	-31.4833	-0.447349	1.47048e-217	5.3032e-216	0.216496	0.398993
B cells	CSTA	-30.097	-0.447764	5.3077e-199	1.67883e-197	0.00731405	0.108059
B cells	COX7B	-28.0566	-0.447963	3.32114e-173	8.68937e-172	0.328007	0.486008
B cells	NDUFS8	-33.0688	-0.448484	8.35896e-240	3.55231e-238	0.134466	0.312075
B cells	N4BP1	-28.1133	-0.44871	6.74361e-174	1.78041e-172	0.113199	0.250032
B cells	PSMB6	-29.931	-0.448887	7.78483e-197	2.41504e-195	0.207944	0.377901
B cells	TNFRSF25	-27.267	-0.449464	1.04624e-163	2.54494e-162	0.0191291	0.111761
B cells	CLTA	-29.18	-0.451563	3.47464e-187	1.01713e-185	0.243052	0.404267
B cells	NKX2-1	-28.8858	-0.451786	1.801e-183	5.12748e-182	0.00933948	0.104501
B cells	PTTG1IP	-35.988	-0.453564	1.28811e-283	6.87025e-282	0.0602003	0.22825
B cells	PARK7	-28.1209	-0.453595	5.43997e-174	1.43754e-172	0.314392	0.4745
B cells	IGFBP4	-28.8225	-0.453836	1.12146e-182	3.168e-181	0.0237425	0.129279
B cells	MAFF	-32.3381	-0.453956	2.03857e-229	7.98615e-228	0.0549117	0.198808
B cells	ZBTB16	-21.5199	-0.454034	1.01426e-102	1.4093e-101	0.0513109	0.131187
B cells	SEC11A	-29.9596	-0.454779	3.30048e-197	1.02828e-195	0.267019	0.437316
B cells	ABHD17A	-27.5655	-0.454818	2.88598e-167	7.22565e-166	0.126252	0.262373
B cells	NRP1	-31.7908	-0.454929	8.66431e-222	3.22476e-220	0.00742658	0.117788
B cells	MPC2	-32.1087	-0.455218	3.3365e-226	1.27445e-224	0.150332	0.326292
B cells	SERPINF1	-28.9563	-0.456019	2.34078e-184	6.71023e-183	0.0140655	0.11346
B cells	VSIR	-27.9346	-0.457858	1.01527e-171	2.62562e-170	0.100596	0.234437
B cells	DST	-32.0697	-0.458288	1.16643e-225	4.43214e-224	0.0113649	0.126378
B cells	GPR171	-26.1272	-0.458473	1.78959e-150	3.88789e-149	0.0173287	0.102529
B cells	PLAU	-29.6276	-0.458726	6.58733e-193	1.99459e-191	0.00810172	0.106616
B cells	KDELR2	-34.7284	-0.459212	2.93888e-264	1.40506e-262	0.107573	0.288499
B cells	GBP5	-24.4313	-0.459463	7.96098e-132	1.47395e-130	0.0390458	0.127196
B cells	PTPN13	-29.7958	-0.45952	4.42861e-195	1.36079e-193	0.00967706	0.110255
B cells	NR3C1	-17.4836	-0.460149	1.91181e-68	1.79498e-67	0.345336	0.440329
B cells	CFH	-29.676	-0.460439	1.56678e-193	4.76392e-192	0.00697648	0.104757
B cells	SCP2	-30.015	-0.461512	6.25384e-198	1.96102e-196	0.187465	0.348747
B cells	NEDD8	-28.5673	-0.461965	1.71196e-179	4.70353e-178	0.305165	0.466518
B cells	CCSER2	-24.9158	-0.462032	5.01763e-137	9.7495e-136	0.157083	0.281158
B cells	PLEKHA5	-29.6436	-0.462083	4.09517e-193	1.24128e-191	0.014178	0.116666
B cells	MYDGF	-34.2376	-0.462458	6.66538e-257	3.06565e-255	0.123889	0.305424
B cells	ZNF831	-21.3883	-0.463575	1.71734e-101	2.35581e-100	0.0589625	0.137309
B cells	NDRG1	-31.0088	-0.463699	4.10725e-211	1.41625e-209	0.0746034	0.217736
B cells	CMC1	-22.0417	-0.464877	1.1477e-107	1.68492e-106	0.111849	0.213377
B cells	ICA1	-30.1207	-0.464958	2.59965e-199	8.25865e-198	0.0135029	0.118942
B cells	DBI	-31.2277	-0.465317	4.49027e-214	1.58402e-212	0.346911	0.524442
B cells	TXNDC17	-33.5881	-0.465658	2.50611e-247	1.09876e-245	0.112749	0.288354
B cells	TMBIM6	-30.6524	-0.46683	2.45541e-206	8.27044e-205	0.50422	0.648288
B cells	RDH10	-30.1584	-0.467	8.31529e-200	2.65323e-198	0.0132778	0.119006
B cells	PTPRM	-28.3903	-0.46743	2.66409e-177	7.23737e-176	0.01159	0.10559
B cells	RPS27L	-25.7805	-0.467919	1.46595e-146	3.07448e-145	0.306853	0.453904
B cells	PTPRE	-31.9584	-0.46851	4.13429e-224	1.55466e-222	0.0405086	0.173131
B cells	PTPRC	-13.9411	-0.469538	3.56381e-44	2.28077e-43	0.641949	0.662553
B cells	ICAM1	-23.3713	-0.469846	8.36352e-121	1.39079e-119	0.134804	0.249086
B cells	RABAC1	-32.1344	-0.46989	1.45818e-226	5.6141e-225	0.246427	0.438598
B cells	POLR2L	-31.5254	-0.470064	3.90296e-218	1.41284e-216	0.336334	0.522375
B cells	RUNX1	-19.2445	-0.470192	1.56944e-82	1.75937e-81	0.229886	0.328167
B cells	PDIA3	-30.2308	-0.471889	9.344e-201	3.01121e-199	0.275459	0.442124
B cells	COMT	-34.7744	-0.473531	5.93225e-265	2.84552e-263	0.0879937	0.259056
B cells	TALDO1	-28.0383	-0.47399	5.54861e-173	1.44782e-171	0.172387	0.320169
B cells	COX6C	-28.8509	-0.474475	4.93857e-183	1.40053e-181	0.4717	0.615528
B cells	CHMP2A	-32.5241	-0.474902	4.87295e-232	1.92979e-230	0.149544	0.32541
B cells	SLCO3A1	-35.1316	-0.477419	2.21942e-270	1.10281e-268	0.0183414	0.1572
B cells	FIS1	-33.1557	-0.477514	4.68833e-241	2.01301e-239	0.193316	0.385787
B cells	CKB	-28.241	-0.478066	1.835e-175	4.90706e-174	0.0146281	0.110735
B cells	CLEC2B	-36.0414	-0.478195	1.88292e-284	1.01545e-282	0.180713	0.383767
B cells	MCTP1	-28.3763	-0.478769	3.9686e-177	1.07511e-175	0.0147406	0.110912
B cells	HNMT	-38.8076	-0.479498	0	0	0.00877687	0.165294
B cells	DAPK1	-35.3618	-0.479815	6.61454e-274	3.38506e-272	0.00810172	0.140739
B cells	UBL5	-30.2493	-0.480544	5.32914e-201	1.7212e-199	0.46101	0.615255
B cells	FGD4	-25.4048	-0.482785	2.23439e-142	4.54827e-141	0.0492855	0.147872
B cells	SDF2L1	-35.7897	-0.48362	1.59448e-280	8.39644e-279	0.0692022	0.241569
B cells	BSG	-35.1106	-0.484305	4.64714e-270	2.30125e-268	0.160234	0.356648
B cells	GSPT1	-28.4213	-0.485022	1.10289e-177	3.00456e-176	0.22516	0.383943
B cells	SGK1	-18.4701	-0.486082	3.59154e-76	3.71526e-75	0.250816	0.350125
B cells	SEM1	-29.9012	-0.486301	1.89679e-196	5.8593e-195	0.257905	0.427106
B cells	CPVL	-32.1313	-0.487789	1.61045e-226	6.18394e-225	0.004726	0.114614
B cells	ACSL1	-18.6248	-0.488031	2.02395e-77	2.12314e-76	0.107235	0.188422
B cells	ARHGDIB	-22.9879	-0.488985	6.15437e-117	9.9331e-116	0.625183	0.699865
B cells	FKBP11	-25.5289	-0.489114	9.41031e-144	1.9345e-142	0.0604253	0.162585
B cells	NDUFB2	-29.9348	-0.489349	6.94473e-197	2.15672e-195	0.335546	0.500737
B cells	HSBP1	-31.042	-0.489657	1.46107e-211	5.05601e-210	0.124564	0.284171
B cells	STAM	-27.1717	-0.491046	1.40277e-162	3.39515e-161	0.0670643	0.182107
B cells	RAB32	-36.6741	-0.491918	1.88736e-294	1.08209e-292	0.00888939	0.151189
B cells	ASAH1	-23.8204	-0.492422	2.0512e-125	3.55329e-124	0.197592	0.319256
B cells	IRS2	-31.2476	-0.492491	2.40726e-214	8.53345e-213	0.0748284	0.221903
B cells	NDUFC2	-32.7964	-0.492563	6.63033e-236	2.7107e-234	0.195792	0.379327
B cells	SAT1	-14.1055	-0.49339	3.51261e-45	2.29191e-44	0.719365	0.734629
B cells	SPINT2	-25.4103	-0.493422	1.93876e-142	3.95202e-141	0.156521	0.284315
B cells	H1FX	-39.2853	-0.493939	0	0	0.148307	0.378558
B cells	RRBP1	-38.72	-0.49416	0	0	0.0419714	0.220012
B cells	SFTA3	-28.7314	-0.494863	1.54612e-181	4.32972e-180	0.00978958	0.10426
B cells	ISG15	-25.2103	-0.495068	3.09131e-140	6.20139e-139	0.205131	0.349917
B cells	SLC3A2	-33.813	-0.496702	1.27145e-250	5.63394e-249	0.184877	0.381924
B cells	RNF130	-30.5375	-0.497826	8.28077e-205	2.75722e-203	0.0716777	0.208552
B cells	CDC14A	-19.8908	-0.500299	4.88526e-88	5.81749e-87	0.128052	0.215044
B cells	IKZF2	-23.637	-0.500683	1.60536e-123	2.72573e-122	0.0342073	0.117403
B cells	ACTG1	-31.8026	-0.501101	5.96707e-222	2.22373e-220	0.78598	0.860511
B cells	C9orf16	-30.3638	-0.502091	1.6524e-202	5.37873e-201	0.280072	0.456613
B cells	PPT1	-31.5039	-0.504	7.67544e-218	2.775e-216	0.0915945	0.239806
B cells	PTPRJ	-26.7403	-0.50423	1.6029e-157	3.73044e-156	0.108361	0.234437
B cells	DUSP6	-29.1136	-0.504704	2.41205e-186	7.03246e-185	0.0701024	0.200186
B cells	LDLR	-33.8917	-0.505623	8.82451e-252	3.94632e-250	0.0114774	0.137518
B cells	SSR3	-34.6717	-0.50571	2.10495e-263	1.00471e-261	0.15337	0.341214
B cells	TRPS1	-24.5665	-0.507245	2.87862e-133	5.39148e-132	0.103409	0.214018
B cells	PLCL1	-26.2922	-0.507693	2.35771e-152	5.2356e-151	0.0220547	0.111921
B cells	PPA1	-29.9715	-0.508169	2.31106e-197	7.21567e-196	0.178125	0.338858
B cells	GPX4	-28.9794	-0.509048	1.19639e-184	3.44665e-183	0.498706	0.632116
B cells	GK	-30.3364	-0.509331	3.79654e-202	1.23305e-200	0.0436593	0.16797
B cells	BICDL1	-21.6264	-0.509396	1.0148e-103	1.4278e-102	0.0767413	0.162296
B cells	PGAM1	-32.0735	-0.50968	1.03318e-225	3.93097e-224	0.157759	0.32961
B cells	ADGRF5	-30.2991	-0.510227	1.17915e-201	3.81689e-200	0.00686396	0.107979
B cells	EID1	-31.4022	-0.511246	1.89021e-216	6.80009e-215	0.234725	0.410501
B cells	DHRS3	-38.1329	-0.512677	0	0	0.0117025	0.165294
B cells	ZFAND5	-29.3773	-0.512753	1.07156e-189	3.17837e-188	0.285586	0.454914
B cells	TMSB4X	-39.0027	-0.513665	0	0	0.990435	0.983347
B cells	SERINC5	-28.1016	-0.515361	9.37526e-174	2.47072e-172	0.0720153	0.195217
B cells	SPTSSA	-33.9511	-0.517939	1.17409e-252	5.27489e-251	0.0546866	0.207671
B cells	EPCAM	-30.6837	-0.518361	9.38802e-207	3.16947e-205	0.0100146	0.115656
B cells	PSME2	-28.5618	-0.520117	2.00254e-179	5.49668e-178	0.276809	0.435985
B cells	FGL2	-28.6686	-0.520241	9.39863e-181	2.60935e-179	0.0427591	0.155917
B cells	OASL	-28.9089	-0.521764	9.22541e-184	2.63164e-182	0.0190165	0.121057
B cells	RGS1	-25.2062	-0.52185	3.42849e-140	6.87307e-139	0.37763	0.510402
B cells	HLA-C	-26.9489	-0.52428	5.87469e-160	1.38947e-158	0.81411	0.873013
B cells	CFL1	-31.5635	-0.524584	1.1718e-218	4.25774e-217	0.746146	0.815393
B cells	NUCB2	-35.6665	-0.524929	1.30729e-278	6.83458e-277	0.0346574	0.185905
B cells	NDUFA4	-30.6378	-0.526143	3.83782e-206	1.29118e-204	0.523799	0.665246
B cells	MLLT3	-26.5839	-0.52799	1.04352e-155	2.38656e-154	0.0542365	0.160341
B cells	CLIC1	-27.3316	-0.528043	1.7894e-164	4.39309e-163	0.536627	0.653048
B cells	ARHGEF3	-26.8931	-0.528126	2.64447e-159	6.20916e-158	0.0933948	0.214146
B cells	ATP2B4	-31.0508	-0.528226	1.11318e-211	3.85672e-210	0.075391	0.216037
B cells	FNIP2	-39.2896	-0.530698	0	0	0.00855182	0.167297
B cells	HBEGF	-33.8601	-0.530867	2.58102e-251	1.15069e-249	0.0142905	0.143368
B cells	PLD3	-31.6455	-0.531835	8.73915e-220	3.19133e-218	0.0613255	0.200523
B cells	RAB27A	-30.1878	-0.532749	3.42696e-200	1.09829e-198	0.082255	0.219339
B cells	PAM	-26.4222	-0.532799	7.61476e-154	1.7132e-152	0.0720153	0.183806
B cells	IRAK3	-32.7473	-0.533371	3.31569e-235	1.34609e-233	0.0169911	0.140723
B cells	STX11	-32.44	-0.533893	7.49434e-231	2.95584e-229	0.0558119	0.198952
B cells	NCALD	-27.4811	-0.534953	2.95453e-166	7.35294e-165	0.0122651	0.101359
B cells	GSTO1	-30.0615	-0.535292	1.54638e-198	4.88059e-197	0.16631	0.32291
B cells	ATP6AP2	-34.2285	-0.535815	9.12251e-257	4.18915e-255	0.156296	0.338906
B cells	GBP2	-32.9414	-0.535957	5.6119e-238	2.32706e-236	0.0556993	0.201099
B cells	PARP8	-11.965	-0.536411	5.42222e-33	2.80251e-32	0.287499	0.339899
B cells	ATP5MF	-32.5379	-0.537006	3.10201e-232	1.2335e-230	0.26083	0.441371
B cells	LINC00861	-25.7038	-0.537244	1.06002e-145	2.2009e-144	0.0177788	0.100654
B cells	CCND2	-28.2256	-0.537677	2.83531e-175	7.55423e-174	0.121863	0.256716
B cells	BCAM	-30.8562	-0.54025	4.62605e-209	1.58386e-207	0.00573872	0.109197
B cells	SEC61B	-35.0861	-0.542292	1.09899e-269	5.41449e-268	0.366378	0.570939
B cells	PPP2R5C	-24.7515	-0.542294	2.98931e-135	5.71667e-134	0.372904	0.50585
B cells	CLIC3	-25.7114	-0.542865	8.70876e-146	1.81207e-144	0.0240801	0.11229
B cells	UQCR10	-30.791	-0.544516	3.45294e-208	1.17118e-206	0.334309	0.500673
B cells	FMN1	-31.189	-0.544632	1.50044e-213	5.28025e-212	0.0113649	0.120817
B cells	SPATS2L	-38.6214	-0.545971	0	0	0.0180038	0.178997
B cells	HSP90B1	-29.9375	-0.546194	6.39919e-197	1.99156e-195	0.372679	0.530228
B cells	ANKRD28	-24.3397	-0.54839	7.46128e-131	1.36836e-129	0.194104	0.316691
B cells	CALM3	-33.846	-0.549949	4.15695e-251	1.84762e-249	0.156183	0.340556
B cells	HNRNPLL	-36.1072	-0.55124	1.75087e-285	9.53078e-284	0.0225048	0.170102
B cells	CD28	-29.3293	-0.551543	4.3845e-189	1.29653e-187	0.0201418	0.12383
B cells	EPHX1	-33.653	-0.552936	2.82139e-248	1.24073e-246	0.0151907	0.14223
B cells	B3GNT5	-36.5024	-0.552951	1.01702e-291	5.74036e-290	0.0120401	0.155308
B cells	LAT	-32.1151	-0.553455	2.71463e-226	1.03964e-224	0.0261055	0.15018
B cells	GLRX	-31.7507	-0.557087	3.1048e-221	1.15262e-219	0.125352	0.286655
B cells	SMIM22	-30.12	-0.55804	2.64946e-199	8.40771e-198	0.00877687	0.110335
B cells	TPI1	-35.0904	-0.560649	9.44553e-270	4.6615e-268	0.367616	0.566723
B cells	TUBA1B	-27.0833	-0.560727	1.54859e-161	3.72636e-160	0.41285	0.559639
B cells	CD151	-39.323	-0.561666	0	0	0.0334196	0.209033
B cells	ATOX1	-35.069	-0.567907	1.99963e-269	9.80188e-268	0.110949	0.290486
B cells	IPCEF1	-32.2027	-0.568741	1.6182e-227	6.2801e-226	0.0322944	0.160758
B cells	SERF2	-35.7068	-0.569373	3.09831e-279	1.62273e-277	0.813098	0.869871
B cells	OXNAD1	-26.8318	-0.569407	1.37731e-158	3.22347e-157	0.0678519	0.177555
B cells	RASD1	-29.6447	-0.569738	3.971e-193	1.2049e-191	0.0144031	0.118012
B cells	TTC39C	-21.9458	-0.572199	9.50393e-107	1.38199e-105	0.142793	0.242162
B cells	GMFG	-29.0291	-0.573557	2.8265e-185	8.19149e-184	0.355125	0.503061
B cells	TRAT1	-28.5381	-0.573969	3.94372e-179	1.08147e-177	0.0237425	0.125385
B cells	PDCL3	-30.4181	-0.574573	3.16576e-203	1.03629e-201	0.108811	0.257838
B cells	TIMP2	-35.1222	-0.574808	3.08578e-270	1.53067e-268	0.0334196	0.181321
B cells	NFIA	-33.7442	-0.575904	1.30103e-249	5.75623e-248	0.0178913	0.147182
B cells	MCL1	-33.2441	-0.576312	2.48756e-242	1.07283e-240	0.394509	0.581581
B cells	DYNLT1	-32.3783	-0.576461	5.54692e-230	2.18184e-228	0.146281	0.316242
B cells	FLNA	-35.4237	-0.577647	7.3645e-275	3.78218e-273	0.167886	0.365656
B cells	C3	-29.7803	-0.578019	7.03319e-195	2.15428e-193	0.00731405	0.105751
B cells	ID1	-28.1237	-0.578104	5.02274e-174	1.32849e-172	0.0346574	0.142743
B cells	CANX	-37.7521	-0.580589	0	0	0.155058	0.358956
B cells	IL18	-36.9961	-0.581061	1.32252e-299	7.735e-298	0.0202543	0.17233
B cells	ARHGAP26	-22.5501	-0.581175	1.33962e-112	2.07792e-111	0.124451	0.224596
B cells	BEX3	-35.2783	-0.583291	1.26252e-272	6.3824e-271	0.0157533	0.15377
B cells	IL2RB	-30.0618	-0.583642	1.52896e-198	4.83086e-197	0.0204794	0.128334
B cells	IFITM1	-26.4672	-0.583948	2.31422e-154	5.22281e-153	0.0968831	0.212127
B cells	GATA3	-30.2235	-0.584738	1.16442e-200	3.74831e-199	0.0196917	0.128366
B cells	CXCL16	-36.0772	-0.587561	5.16468e-285	2.79566e-283	0.0353325	0.191114
B cells	LDHB	-28.7335	-0.588691	1.45653e-181	4.08279e-180	0.335546	0.485255
B cells	LCK	-27.4395	-0.590798	9.26664e-166	2.30028e-164	0.0845055	0.200426
B cells	CD6	-28.6179	-0.59151	4.02629e-180	1.11357e-178	0.04726	0.159476
B cells	GUK1	-37.3425	-0.591823	3.35024e-305	1.99151e-303	0.360302	0.581902
B cells	PGK1	-31.3207	-0.592518	2.44241e-215	8.71116e-214	0.332846	0.501426
B cells	H2AFV	-35.5964	-0.593779	1.59276e-277	8.26758e-276	0.252166	0.457479
B cells	BLVRB	-36.7031	-0.594543	6.51639e-295	3.74345e-293	0.0667267	0.240544
B cells	FAM13A	-32.6183	-0.595383	2.25845e-233	9.06748e-232	0.0360077	0.169268
B cells	CORO1B	-33.0326	-0.596728	2.76137e-239	1.1633e-237	0.103297	0.267053
B cells	PHPT1	-36.2859	-0.59783	2.70089e-288	1.49542e-286	0.175425	0.379295
B cells	TREM1	-29.3928	-0.599798	6.78175e-190	2.01773e-188	0.00877687	0.106312
B cells	CITED2	-30.4941	-0.599846	3.11603e-204	1.02928e-202	0.213458	0.385178
B cells	EPAS1	-33.6784	-0.60051	1.19835e-248	5.28584e-247	0.0131653	0.139633
B cells	YWHAH	-28.5182	-0.601064	6.97231e-179	1.91019e-177	0.175087	0.321964
B cells	PFKFB3	-35.366	-0.601322	5.69867e-274	2.9215e-272	0.0936199	0.268704
B cells	ACTN4	-36.2025	-0.603783	5.55738e-287	3.04222e-285	0.161922	0.355639
B cells	H2AFY	-36.0329	-0.60468	2.55569e-284	1.37572e-282	0.139755	0.326596
B cells	THBS1	-28.9603	-0.605329	2.0793e-184	5.97244e-183	0.00731405	0.101375
B cells	CRYBG1	-24.1866	-0.605408	3.07912e-129	5.55579e-128	0.222572	0.341518
B cells	LTC4S	-32.5284	-0.605608	4.23703e-232	1.68024e-230	0.0145156	0.134953
B cells	PRKCQ	-29.1348	-0.606353	1.30339e-186	3.80772e-185	0.028356	0.135787
B cells	NDUFS6	-34.7889	-0.607555	3.57641e-265	1.71833e-263	0.190053	0.382629
B cells	COX8A	-36.8424	-0.607571	3.86555e-297	2.22944e-295	0.363002	0.565858
B cells	VMP1	-29.5341	-0.607939	1.04956e-191	3.14523e-190	0.254979	0.413178
B cells	CPD	-34.1912	-0.608229	3.26334e-256	1.49149e-254	0.0249803	0.161768
B cells	BHLHE40	-34.8462	-0.609196	4.85771e-266	2.3534e-264	0.126027	0.309912
B cells	PLCB1	-21.7584	-0.612935	5.74842e-105	8.20703e-104	0.0333071	0.10527
B cells	UQCRQ	-36.4031	-0.615978	3.79559e-290	2.1136e-288	0.206931	0.411928
B cells	SLC11A1	-28.5688	-0.616152	1.63917e-179	4.50779e-178	0.00945201	0.102689
B cells	TMEM59	-37.9121	-0.619548	0	0	0.339935	0.549109
B cells	PPDPF	-33.3311	-0.619886	1.36737e-243	5.93235e-242	0.352087	0.539156
B cells	NELL2	-24.6688	-0.621072	2.3157e-134	4.37381e-133	0.02363	0.104981
B cells	SOX4	-26.3348	-0.622372	7.66667e-153	1.7077e-151	0.0793294	0.196484
B cells	RNF149	-29.7055	-0.623023	6.52953e-194	1.98952e-192	0.163497	0.315265
B cells	TBC1D4	-36.0969	-0.625909	2.5355e-285	1.3776e-283	0.0194666	0.164765
B cells	MGST3	-35.9983	-0.626569	8.88432e-284	4.76475e-282	0.184539	0.381908
B cells	PERP	-34.5175	-0.626577	4.37512e-261	2.05123e-259	0.0183414	0.152568
B cells	TANC2	-31.6534	-0.626861	6.80726e-220	2.49211e-218	0.0421965	0.171769
B cells	FKBP1A	-36.0715	-0.628185	6.34145e-285	3.42627e-283	0.159784	0.353587
B cells	PKM	-32.202	-0.628675	1.65489e-227	6.41392e-226	0.255654	0.423852
B cells	CLEC7A	-36.8497	-0.629854	2.95887e-297	1.70991e-295	0.00866434	0.151029
B cells	IL6ST	-37.647	-0.636019	3.66771285004665e-310	2.2304e-308	0.128277	0.328359
B cells	PFN1	-34.1363	-0.637316	2.13883e-255	9.76007e-254	0.74232	0.816114
B cells	MYL12B	-38.6611	-0.637388	0	0	0.549117	0.716935
B cells	ABRACL	-39.6048	-0.639173	0	0	0.132553	0.347993
B cells	ATXN1	-26.9516	-0.639341	5.45761e-160	1.29187e-158	0.198042	0.336742
B cells	CARD16	-33.3359	-0.641643	1.16482e-243	5.06112e-242	0.111961	0.277311
B cells	FAM177A1	-33.8194	-0.643003	1.0236e-250	4.54259e-249	0.224485	0.415935
B cells	CD4	-41.6662	-0.643179	0	0	0.0207044	0.203343
B cells	CAPG	-16.3271	-0.643648	6.33612e-60	5.25024e-59	0.265781	0.331805
B cells	CREM	-27.1373	-0.645014	3.57995e-162	8.65741e-161	0.350737	0.493172
B cells	MSR1	-27.396	-0.645727	3.06052e-165	7.55206e-164	0.0140655	0.103892
B cells	GCHFR	-31.1758	-0.645854	2.2704e-213	7.97054e-212	0.0652639	0.202911
B cells	TOB1	-36.4257	-0.645931	1.66702e-290	9.30077e-289	0.162935	0.367852
B cells	CTSL	-34.4091	-0.645947	1.84093e-259	8.56193e-258	0.021042	0.156559
B cells	ALDH2	-39.0384	-0.64791	0	0	0.0455722	0.225077
B cells	NIBAN1	-23.3075	-0.647935	3.72208e-120	6.14736e-119	0.0750534	0.169445
B cells	IGSF6	-32.4554	-0.648444	4.54414e-231	1.79469e-229	0.0217171	0.145403
B cells	TRIB1	-40.131	-0.648511	0	0	0.0301564	0.210251
B cells	RHOC	-43.0957	-0.650133	0	0	0.0348824	0.238284
B cells	VEGFA	-38.1268	-0.651425	0	0	0.0131653	0.168355
B cells	SDC4	-38.7843	-0.652688	0	0	0.0130528	0.172025
B cells	PTGER4	-36.4792	-0.653626	2.36814e-291	1.3289e-289	0.0982334	0.281879
B cells	PRDX5	-29.8366	-0.654846	1.31071e-195	4.03599e-194	0.287724	0.452157
B cells	FBP1	-35.0074	-0.658019	1.73711e-268	8.50073e-267	0.03522	0.184623
B cells	CBLB	-20.9626	-0.659384	1.44099e-97	1.89877e-96	0.191628	0.290438
B cells	HMGB2	-29.5656	-0.660015	4.1391e-192	1.24679e-190	0.227411	0.387277
B cells	FOLR1	-30.2232	-0.662026	1.17298e-200	3.77169e-199	0.00922696	0.111857
B cells	FAM129A	-35.3191	-0.662263	2.99149e-273	1.52288e-271	0.0203668	0.162264
B cells	EMP2	-33.6754	-0.664123	1.32384e-248	5.83049e-247	0.00731405	0.129119
B cells	SLFN5	-38.7859	-0.665946	0	0	0.0477101	0.224372
B cells	CD81	-31.9054	-0.666523	2.24702e-223	8.41707e-222	0.409362	0.550503
B cells	CTLA4	-30.1677	-0.669971	6.28825e-200	2.00865e-198	0.0160909	0.122548
B cells	FCGR2A	-35.073	-0.675223	1.73963e-269	8.54181e-268	0.023405	0.165037
B cells	CNOT6L	-25.5263	-0.678453	1.00708e-143	2.06883e-142	0.343873	0.466983
B cells	CD59	-39.4848	-0.68164	0	0	0.0726904	0.266252
B cells	TMEM173	-43.1038	-0.682466	0	0	0.0172162	0.208376
B cells	CD8A	-27.5229	-0.683087	9.33371e-167	2.33287e-165	0.014178	0.104292
B cells	JAML	-39.631	-0.683288	0	0	0.0178913	0.184783
B cells	ERRFI1	-32.3192	-0.684512	3.75346e-229	1.46647e-227	0.0336446	0.163835
B cells	PDK4	-33.0547	-0.685523	1.33373e-239	5.65142e-238	0.00978958	0.129824
B cells	RBMS1	-34.5067	-0.686055	6.36631e-261	2.97996e-259	0.129177	0.304783
B cells	NINJ1	-39.9625	-0.686472	0	0	0.0639136	0.261973
B cells	EFHD2	-35.5795	-0.68879	2.907e-277	1.50625e-275	0.158209	0.348218
B cells	TMEM50A	-42.402	-0.689086	0	0	0.213683	0.457511
B cells	ETS1	-23.8338	-0.691161	1.49275e-125	2.58743e-124	0.299539	0.397647
B cells	NDFIP1	-41.1471	-0.691669	0	0	0.195679	0.429783
B cells	ERN1	-37.9616	-0.693414	0	0	0.0899066	0.279587
B cells	LITAF	-30.0385	-0.69375	3.08318e-198	9.70983e-197	0.321481	0.485767
B cells	AQP3	-40.006	-0.694832	0	0	0.0339822	0.214162
B cells	GIMAP4	-38.7951	-0.695222	0	0	0.0272308	0.193855
B cells	CALM1	-42.8508	-0.696639	0	0	0.716552	0.838729
B cells	MNDA	-17.7213	-0.696991	2.8697e-70	2.75757e-69	0.103072	0.170583
B cells	P4HB	-42.218	-0.698205	0	0	0.135366	0.36245
B cells	GNG5	-37.4794	-0.69959	1.99481e-307	1.19804e-305	0.309441	0.506283
B cells	ARHGAP18	-35.9861	-0.700583	1.38142e-283	7.35439e-282	0.0670643	0.233331
B cells	GABARAPL1	-42.9694	-0.702562	0	0	0.0316192	0.23168
B cells	UGP2	-37.5239	-0.705622	3.7491e-308	2.26567e-306	0.144593	0.342175
B cells	SPOCK2	-28.9335	-0.706878	4.52824e-184	1.29682e-182	0.150219	0.286175
B cells	LINC01934	-22.2807	-0.709034	5.68422e-110	8.56108e-109	0.0526612	0.133671
B cells	GPRC5A	-30.8545	-0.709398	4.86773e-209	1.66465e-207	0.00843929	0.113861
B cells	LY6E	-35.597	-0.712675	1.55712e-277	8.097e-276	0.180713	0.370977
B cells	FRMD4B	-40.846	-0.712962	0	0	0.0127152	0.184992
B cells	STOM	-43.4273	-0.714257	0	0	0.0464724	0.255497
B cells	HSPA5	-42.0833	-0.714962	0	0	0.269945	0.515916
B cells	AHR	-37.2272	-0.716114	2.47379e-303	1.45858e-301	0.117587	0.306514
B cells	KRT7	-29.1734	-0.718554	4.21622e-187	1.23297e-185	0.0119275	0.110479
B cells	PHLDA2	-37.3882	-0.720638	6.08624e-306	3.64022e-304	0.0153033	0.167297
B cells	GPNMB	-27.2378	-0.721395	2.31673e-163	5.62127e-162	0.0192416	0.111441
B cells	DOK2	-40.6067	-0.721748	0	0	0.0502982	0.242114
B cells	AGR3	-28.0999	-0.731996	9.8175e-174	2.58492e-172	0.0169911	0.112851
B cells	AP2S1	-38.4988	-0.739047	0	0	0.151232	0.356135
B cells	LIMS1	-37.4966	-0.739687	1.04534e-307	6.29111e-306	0.158546	0.356232
B cells	SEC61G	-37.2189	-0.745254	3.37741e-303	1.98734e-301	0.313604	0.522631
B cells	DOCK4	-29.9352	-0.750084	6.86413e-197	2.13397e-195	0.018904	0.125801
B cells	ATF3	-31.3642	-0.750516	6.22426e-216	2.23091e-214	0.146169	0.310216
B cells	RNF125	-36.1748	-0.753276	1.51831e-286	8.29592e-285	0.0481602	0.207158
B cells	ELOB	-42.1426	-0.754963	0	0	0.390233	0.609661
B cells	CPM	-35.332	-0.757729	1.89453e-273	9.66142e-272	0.0297063	0.175407
B cells	C5AR1	-30.7548	-0.762097	1.05575e-207	3.57258e-206	0.00787667	0.112162
B cells	PRKCA	-38.3636	-0.762809	0	0	0.0397209	0.211101
B cells	TMEM176B	-36.2693	-0.763681	4.93265e-288	2.71558e-286	0.0119275	0.152728
B cells	TNFRSF18	-30.1852	-0.765004	3.70521e-200	1.18616e-198	0.0293687	0.14465
B cells	SELENOW	-38.9666	-0.765478	0	0	0.207944	0.42467
B cells	CAMK4	-24.4695	-0.769276	3.12377e-132	5.80574e-131	0.0818049	0.181017
B cells	IGHG2	38.8272	-0.771101	0	0	0.100596	0.0229036
B cells	PPIB	-46.3683	-0.772927	0	0	0.348374	0.596182
B cells	CD68	-28.7913	-0.774035	2.75455e-182	7.76617e-181	0.0585124	0.176609
B cells	TNFRSF1B	-35.3088	-0.775518	4.30328e-273	2.17923e-271	0.113987	0.287104
B cells	SLC7A5	-36.4566	-0.776811	5.40125e-291	3.0193e-289	0.0860808	0.263527
B cells	RARRES3	-35.3158	-0.777496	3.36354e-273	1.70929e-271	0.0758411	0.245384
B cells	TMSB10	-46.4243	-0.77995	0	0	0.967481	0.957703
B cells	APLP2	-39.2597	-0.780611	0	0	0.137729	0.34163
B cells	PRDM1	-39.4661	-0.789408	0	0	0.0534489	0.239342
B cells	PLIN2	-35.3494	-0.790234	1.02555e-273	5.23912e-272	0.108361	0.286046
B cells	ATP1B1	-37.6539	-0.79048	2.8205792146826e-310	0	0.0711151	0.251651
B cells	DUSP16	-36.078	-0.790504	5.02429e-285	2.72474e-283	0.0568246	0.218826
B cells	TNIK	-33.4934	-0.791572	6.0147e-246	2.6291e-244	0.0661641	0.21506
B cells	KLF4	-37.77	-0.794	0	0	0.0668392	0.25109
B cells	PHACTR2	-36.5842	-0.795305	5.10259e-293	2.89692e-291	0.0971081	0.278497
B cells	GADD45G	-38.2643	-0.804052	0	0	0.0441094	0.219884
B cells	PHLDA1	-40.2628	-0.804252	0	0	0.0390458	0.224115
B cells	TC2N	-34.1945	-0.808725	2.91542e-256	1.33457e-254	0.0650388	0.219307
B cells	SLC34A2	-26.4042	-0.810865	1.22552e-153	2.74659e-152	0.0289186	0.121522
B cells	IFITM2	-22.4139	-0.813411	2.88018e-111	4.42033e-110	0.3513	0.463617
B cells	RAC1	-43.9915	-0.814833	0	0	0.28131	0.511684
B cells	FCGR3A	-32.8512	-0.818165	1.09363e-236	4.49004e-235	0.0142905	0.134857
B cells	VAMP8	-40.5295	-0.823093	0	0	0.276584	0.485639
B cells	XBP1	-46.8182	-0.823332	0	0	0.122426	0.385146
B cells	PTGS2	-35.26	-0.826563	2.41113e-272	1.21678e-270	0.0101272	0.144041
B cells	SARAF	-32.1095	-0.829605	3.24465e-226	1.24099e-224	0.623045	0.75476
B cells	CKLF	-39.9845	-0.830046	0	0	0.180151	0.395179
B cells	S100A13	-37.8194	-0.832394	0	0	0.0237425	0.183453
B cells	MAFB	-40.8263	-0.833465	0	0	0.0153033	0.189495
B cells	GPRIN3	-41.2251	-0.835259	0	0	0.0513109	0.245608
B cells	ITGB2	-39.4471	-0.836241	0	0	0.142343	0.341021
B cells	RGS10	-42.2889	-0.83652	0	0	0.142455	0.363123
B cells	GIMAP7	-39.599	-0.841023	0	0	0.030494	0.203055
B cells	HSPB1	-28.8465	-0.84132	5.60524e-183	1.58804e-181	0.258242	0.420903
B cells	UPP1	-44.3443	-0.842043	0	0	0.0661641	0.292377
B cells	STAT4	-29.7721	-0.842194	8.97465e-195	2.74605e-193	0.10431	0.238156
B cells	AOAH	-29.278	-0.843091	1.97854e-188	5.82697e-187	0.0298188	0.139521
B cells	TIGIT	-30.9331	-0.843449	4.28683e-210	1.47119e-208	0.0324069	0.151029
B cells	FN1	-23.7112	-0.846973	2.76506e-124	4.73072e-123	0.0243052	0.101519
B cells	TCIM	-30.3061	-0.84753	9.54096e-202	3.09182e-200	0.0178913	0.126603
B cells	SOD2	-24.8326	-0.84979	3.98491e-136	7.68125e-135	0.267357	0.392294
B cells	DUSP4	-30.2792	-0.856846	2.15365e-201	6.96355e-200	0.0879937	0.226952
B cells	NDUFS5	-50.2634	-0.857047	0	0	0.315517	0.599853
B cells	THEMIS	-26.8036	-0.859343	2.93127e-158	6.83838e-157	0.0324069	0.128911
B cells	IGFBP2	-32.6376	-0.860943	1.20101e-233	4.83533e-232	0.0154158	0.136123
B cells	ENO1	-44.4732	-0.861914	0	0	0.299651	0.533434
B cells	TM4SF1	-30.5612	-0.863842	4.01853e-205	1.34265e-203	0.0128277	0.119711
B cells	LRMDA	-36.2352	-0.866429	1.69865e-287	9.31628e-286	0.00810172	0.145644
B cells	CLU	-32.5595	-0.868254	1.53482e-232	6.1199e-231	0.0120401	0.130017
B cells	FCGRT	-40.8745	-0.876204	0	0	0.0902442	0.297218
B cells	TSC22D1	-34.5713	-0.877857	6.81666e-262	3.20626e-260	0.0900191	0.252388
B cells	MUC1	-30.5407	-0.878414	7.51363e-205	2.50466e-203	0.0294813	0.145147
B cells	LGALS3BP	-42.0957	-0.880021	0	0	0.0207044	0.206052
B cells	DPYD	-33.1436	-0.882648	6.99234e-241	2.99342e-239	0.120738	0.2801
B cells	CD14	-33.7107	-0.88348	4.03337e-249	1.78179e-247	0.0119275	0.136508
B cells	METRNL	-34.3237	-0.891093	3.47676e-258	1.60927e-256	0.151795	0.334995
B cells	KLRD1	-28.8686	-0.899282	2.96069e-183	8.40442e-182	0.0114774	0.107241
B cells	ETS2	-47.9418	-0.903573	0	0	0.0216046	0.249776
B cells	ANXA5	-44.8901	-0.904986	0	0	0.184089	0.424638
B cells	FNDC3B	-39.1396	-0.90597	0	0	0.0578373	0.237691
B cells	OLR1	-34.6249	-0.907914	1.06728e-262	5.05272e-261	0.0123776	0.142582
B cells	GZMM	-38.525	-0.909092	0	0	0.0222797	0.183245
B cells	CYTOR	-43.3404	-0.90981	0	0	0.09407	0.31948
B cells	MGST1	-36.464	-0.910209	4.13478e-291	2.3158e-289	0.018904	0.165053
B cells	KRT8	-34.3022	-0.91101	7.27699e-258	3.36292e-256	0.016541	0.148144
B cells	TACSTD2	-34.4904	-0.912094	1.11894e-260	5.22915e-259	0.0147406	0.146589
B cells	SH3BGRL3	-46.937	-0.917432	0	0	0.630584	0.773416
B cells	SYTL3	-38.8015	-0.917473	0	0	0.0975582	0.287681
B cells	PITPNC1	-34.2097	-0.919009	1.73397e-256	7.95e-255	0.10431	0.269057
B cells	NUPR1	-34.0999	-0.91989	7.41196e-255	3.36117e-253	0.0372454	0.180376
B cells	PIK3R1	-40.4194	-0.920688	0	0	0.166198	0.380081
B cells	SLC8A1	-31.1236	-0.922527	1.15553e-212	4.02262e-211	0.0110273	0.119166
B cells	SYNE2	-39.7854	-0.925985	0	0	0.165748	0.368701
B cells	LCP2	-43.3384	-0.927887	0	0	0.054349	0.262133
B cells	LGALS1	-25.778	-0.929844	1.56571e-146	3.28134e-145	0.423202	0.524715
B cells	LST1	-30.3831	-0.930463	9.19366e-203	2.99934e-201	0.0855182	0.219756
B cells	CLDN4	-32.6092	-0.93278	3.03457e-233	1.215e-231	0.0187915	0.141653
B cells	SLA	-41.494	-0.937655	0	0	0.0936199	0.301593
B cells	TYMP	-37.3725	-0.93895	1.09185e-305	6.51703e-304	0.160234	0.353523
B cells	CFD	-28.6171	-0.939467	4.12223e-180	1.13902e-178	0.0202543	0.121089
B cells	MT1X	-39.2843	-0.940752	0	0	0.116237	0.330235
B cells	SSR4	-40.3569	-0.950527	0	0	0.450433	0.644954
B cells	SAMHD1	-49.5	-0.951137	0	0	0.0500731	0.299638
B cells	FABP5	-27.6265	-0.957222	5.34637e-168	1.34669e-166	0.215821	0.360238
B cells	CEACAM6	-27.8163	-0.959076	2.75632e-170	7.07156e-169	0.032857	0.135001
B cells	RBPJ	-40.5264	-0.962983	0	0	0.162935	0.376042
B cells	A2M	-30.5253	-0.964503	1.20304e-204	4.00113e-203	0.0204794	0.1317
B cells	FOSL2	-50.5381	-0.974847	0	0	0.0405086	0.297346
B cells	BRI3	-44.5885	-0.981436	0	0	0.182176	0.420663
B cells	PTMS	-51.1261	-0.991644	0	0	0.0313942	0.288963
B cells	MAF	-45.3111	-0.998501	0	0	0.0347699	0.250128
B cells	ICOS	-37.8975	-1.00269	0	0	0.028131	0.18863
B cells	MYL6	-60.7278	-1.00326	0	0	0.662766	0.841454
B cells	SELENOP	-36.2808	-1.00791	3.247e-288	1.79437e-286	0.0280185	0.17834
B cells	ITK	-40.3984	-1.01105	0	0	0.0444469	0.228106
B cells	MRC1	-30.7942	-1.0131	3.13551e-208	1.066e-206	0.0194666	0.130802
B cells	CEBPB	-45.568	-1.01334	0	0	0.167886	0.420743
B cells	GSN	-41.3975	-1.01713	0	0	0.0721278	0.271525
B cells	IFI6	-36.8944	-1.01866	5.68738e-298	3.30642e-296	0.086981	0.263559
B cells	PDE3B	-35.2446	-1.02391	4.14871e-272	2.09003e-270	0.0761787	0.239518
B cells	SERPINA1	-39.8708	-1.02645	0	0	0.025993	0.199641
B cells	FKBP5	-45.8877	-1.0304	0	0	0.169799	0.42592
B cells	CTSW	-36.9471	-1.03562	8.1127e-299	4.72585e-297	0.0205919	0.17007
B cells	MS4A6A	-36.8693	-1.03922	1.43327e-297	8.29929e-296	0.0203668	0.169477
B cells	AAK1	-52.7245	-1.03975	0	0	0.047035	0.321628
B cells	GRN	-31.3795	-1.05478	3.84969e-216	1.38322e-214	0.157308	0.308004
B cells	KRT19	-34.0389	-1.05622	5.91835e-254	2.6755e-252	0.0204794	0.15268
B cells	TNFRSF4	-33.199	-1.05701	1.11376e-241	4.79628e-240	0.0226173	0.151109
B cells	LMNA	-45.9648	-1.05869	0	0	0.24879	0.522952
B cells	TSPO	-50.3759	-1.05894	0	0	0.231349	0.509697
B cells	CD96	-39.8216	-1.06046	0	0	0.0866434	0.278497
B cells	C16orf89	-30.034	-1.06268	3.53347e-198	1.11159e-196	0.0196917	0.127613
B cells	KRT18	-34.3472	-1.06364	1.5501e-258	7.18635e-257	0.0298188	0.169044
B cells	INPP4B	-36.8337	-1.06366	5.3274e-297	3.06647e-295	0.0398335	0.200058
B cells	GNAQ	-50.0389	-1.06461	0	0	0.0311691	0.277375
B cells	GZMH	-30.3746	-1.06569	1.19003e-202	3.87801e-201	0.0106898	0.114229
B cells	IQGAP2	-49.9537	-1.07449	0	0	0.0876561	0.353795
B cells	ITM2A	-38.8539	-1.07529	0	0	0.0959829	0.280917
B cells	BATF	-38.9194	-1.08241	0	0	0.0676269	0.25117
B cells	RORA	-40.018	-1.08518	0	0	0.141555	0.342352
B cells	SKAP1	-35.7165	-1.09086	2.19027e-279	1.14922e-277	0.10476	0.27885
B cells	BCL11B	-42.2576	-1.09572	0	0	0.0461348	0.243381
B cells	CXCL17	-31.7182	-1.10555	8.73134e-221	3.22494e-219	0.0262181	0.146413
B cells	RRAD	-29.3903	-1.11306	7.29882e-190	2.16935e-188	0.0326319	0.145996
B cells	CCL20	-24.7024	-1.11837	1.00724e-134	1.91237e-133	0.0220547	0.103379
B cells	C15orf48	-34.3993	-1.12826	2.58255e-259	1.19919e-257	0.0178913	0.151317
B cells	CSTB	-44.9591	-1.13117	0	0	0.248228	0.490672
B cells	DSTN	-52.2972	-1.13389	0	0	0.100934	0.388624
B cells	CXCL3	-32.9766	-1.13995	1.7572e-238	7.30733e-237	0.0202543	0.146461
B cells	ARL4C	-49.3451	-1.14134	0	0	0.135366	0.404138
B cells	CYB5A	-31.7466	-1.14168	3.54141e-221	1.31303e-219	0.14313	0.300439
B cells	TRBC2	-25.4232	-1.14327	1.39816e-142	2.85405e-141	0.302239	0.388511
B cells	PSAP	-36.4864	-1.14366	1.82216e-291	1.02648e-289	0.228424	0.406462
B cells	SFTA2	-32.242	-1.14505	4.5594e-228	1.77896e-226	0.0226173	0.144474
B cells	CTSB	-35.8079	-1.14812	8.33331e-281	4.40423e-279	0.1186	0.29188
B cells	ELF3	-31.7009	-1.15227	1.51075e-220	5.55881e-219	0.0241926	0.144602
B cells	NAMPT	-30.6633	-1.17791	1.75673e-206	5.92398e-205	0.313492	0.470028
B cells	GAPDH	-57.8248	-1.18656	0	0	0.685383	0.840204
B cells	HCST	-51.3595	-1.18944	0	0	0.223698	0.504119
B cells	TRAC	-38.2655	-1.19124	0	0	0.158884	0.338329
B cells	PRKCH	-47.7192	-1.19904	0	0	0.0684145	0.311723
B cells	FTH1	-42.2894	-1.20574	0	0	0.968943	0.956885
B cells	CD3G	-48.9501	-1.21682	0	0	0.0393834	0.278898
B cells	LDHA	-60.8115	-1.21847	0	0	0.300776	0.642294
B cells	CD247	-46.6476	-1.24744	0	0	0.0507483	0.27659
B cells	CTSC	-50.0403	-1.24964	0	0	0.139867	0.406927
B cells	GSTP1	-48.5539	-1.25428	0	0	0.28221	0.535085
B cells	CD9	-51.5964	-1.25744	0	0	0.037808	0.298019
B cells	ANXA2	-50.7874	-1.25985	0	0	0.195904	0.465733
B cells	HOPX	-31.1512	-1.26608	4.89022e-213	1.71058e-211	0.122201	0.267406
B cells	PLXDC2	-37.6403	-1.26989	4.7068382444398e-310	2.85633e-308	0.0129402	0.162521
B cells	FTL	-16.7011	-1.27924	1.28577e-62	1.10937e-61	0.984922	0.970349
B cells	PIGR	-27.6058	-1.28656	9.4771e-168	2.37893e-166	0.0542365	0.162409
B cells	IGHG3	42.209	-1.2995	0	0	0.221109	0.0808597
B cells	RGCC	-53.0031	-1.31702	0	0	0.256104	0.565377
B cells	HPGD	-38.5561	-1.33589	0	0	0.025768	0.190313
B cells	ITM2B	-72.6239	-1.34788	0	0	0.491504	0.789717
B cells	TXN	-56.88	-1.36276	0	0	0.262406	0.578488
B cells	IGLC3	43.5345	-1.36862	0	0	0.28131	0.12064
B cells	FYN	-51.1095	-1.38188	0	0	0.172162	0.436691
B cells	TIMP1	-50.2216	-1.38983	0	0	0.0536739	0.311162
B cells	ALOX5AP	-42.8251	-1.39682	0	0	0.205469	0.414588
B cells	NPC2	-43.1845	-1.39876	0	0	0.214471	0.420615
B cells	FYB1	-59.2869	-1.40229	0	0	0.0749409	0.402103
B cells	PLAUR	-43.4926	-1.40424	0	0	0.0203668	0.214402
B cells	IFITM3	-52.0627	-1.41165	0	0	0.0366828	0.299846
B cells	TNFAIP3	-60.4315	-1.41278	0	0	0.353325	0.662088
B cells	LEPROTL1	-61.3911	-1.42755	0	0	0.1743	0.528658
B cells	IGKC	75.9841	-1.43025	0	0	0.829526	0.640162
B cells	CD3E	-57.0914	-1.43147	0	0	0.0570496	0.359597
B cells	ID2	-64.8716	-1.46467	0	0	0.0778665	0.449946
B cells	NEAT1	-47.1779	-1.46508	0	0	0.570384	0.721359
B cells	IGHA2	22.2351	-1.47148	1.57207e-109	2.35551e-108	0.206031	0.126074
B cells	KLRB1	-40.5809	-1.49338	0	0	0.0428716	0.226375
B cells	CD7	-51.6488	-1.51212	0	0	0.0410712	0.300343
B cells	GZMB	-32.7534	-1.53653	2.71427e-235	1.10502e-233	0.00922696	0.125385
B cells	CST7	-51.3188	-1.53881	0	0	0.0282435	0.281639
B cells	GZMK	-33.905	-1.54675	5.62046e-252	2.52123e-250	0.0262181	0.160405
B cells	LGALS3	-61.994	-1.56129	0	0	0.0932823	0.443583
B cells	GLUL	-57.4183	-1.56266	0	0	0.0818049	0.397775
B cells	TRBC1	-46.9229	-1.56957	0	0	0.047035	0.273977
B cells	AIF1	-41.2103	-1.58047	0	0	0.0604253	0.251122
B cells	C1QC	-35.1407	-1.58101	1.61297e-270	8.0284e-269	0.0390458	0.184799
B cells	GZMA	-42.9119	-1.63661	0	0	0.0300439	0.222865
B cells	NAPSA	-29.0431	-1.63811	1.87843e-185	5.46021e-184	0.0625633	0.18153
B cells	JCHAIN	32.1345	-1.64027	1.45469e-226	5.6081e-225	0.297738	0.160181
B cells	IFI27	-30.5223	-1.64184	1.31892e-204	4.38153e-203	0.0605379	0.188245
B cells	S100A10	-71.1247	-1.64811	0	0	0.38652	0.728395
B cells	CD63	-64.6973	-1.66999	0	0	0.244627	0.572429
B cells	IGLC1	10.2037	-1.6776	1.9091e-24	8.13693e-24	0.109036	0.0800423
B cells	IER3	-50.4385	-1.69999	0	0	0.0608754	0.321323
B cells	MGP	-23.8416	-1.70272	1.23843e-125	2.14917e-124	0.0334196	0.11588
B cells	CEBPD	-58.4802	-1.73048	0	0	0.037583	0.348442
B cells	CD2	-62.3452	-1.73833	0	0	0.0669517	0.409812
B cells	IGLC2	48.4771	-1.75787	0	0	0.498031	0.294365
B cells	G0S2	-30.7083	-1.78208	4.4145e-207	1.4921e-205	0.0342073	0.154491
B cells	IGHG4	4.63339	-1.79102	3.59721e-06	7.80034e-06	0.142005	0.126827
B cells	MT1E	-40.8288	-1.79153	0	0	0.0455722	0.23588
B cells	FCER1G	-47.8766	-1.79251	0	0	0.0479352	0.278978
B cells	CD3D	-63.5852	-1.81684	0	0	0.0678519	0.418403
B cells	VIM	-75.4429	-1.8278	0	0	0.60189	0.828407
B cells	C1QB	-32.8634	-1.83046	7.34137e-237	3.03123e-235	0.0867559	0.232209
B cells	SFTPA2	-21.5081	-1.9257	1.30778e-102	1.81453e-101	0.0358951	0.10777
B cells	SRGN	-77.8992	-1.93617	0	0	0.494318	0.779972
B cells	C1QA	-34.8115	-1.93966	1.63089e-265	7.86182e-264	0.0827051	0.237707
B cells	WFDC2	-35.9935	-1.94131	1.05659e-283	5.65618e-282	0.0585124	0.217304
B cells	CXCL2	-39.6976	-1.94519	0	0	0.0481602	0.228859
B cells	MT2A	-51.7475	-1.94957	0	0	0.240576	0.539941
B cells	S100A4	-74.2338	-1.95147	0	0	0.395972	0.733524
B cells	SFTPA1	-21.5798	-1.97044	2.77951e-103	3.88998e-102	0.0365703	0.109101
B cells	CTSD	-60.5754	-1.97273	0	0	0.16451	0.496875
B cells	SLPI	-32.0167	-2.01448	6.37644e-225	2.41342e-223	0.0400585	0.169557
B cells	IGHG1	36.2571	-2.01587	7.674e-288	4.21678e-286	0.250028	0.113107
B cells	IL1B	-34.1134	-2.04732	4.66179e-255	2.11733e-253	0.0357826	0.175615
B cells	APOC1	-28.9121	-2.04827	8.42182e-184	2.40477e-182	0.134466	0.271285
B cells	SCGB3A2	3.99414	-2.07405	6.49297e-05	0.000129343	0.162935	0.141669
B cells	S100A8	-27.0149	-2.09416	9.88689e-161	2.35374e-159	0.0226173	0.116041
B cells	IL7R	-64.2789	-2.10025	0	0	0.0892315	0.453664
B cells	RNASE1	-33.087	-2.12883	4.5783e-240	1.95421e-238	0.0864184	0.232979
B cells	NKG7	-41.1115	-2.17276	0	0	0.0267807	0.205892
B cells	IGHA1	39.1654	-2.21083	0	0	0.529087	0.351712
B cells	IL32	-71.9441	-2.21297	0	0	0.0811297	0.494006
B cells	S100A6	-87.8315	-2.21484	0	0	0.50512	0.831164
B cells	SPP1	-24.9836	-2.23639	9.20893e-138	1.79896e-136	0.0590751	0.157745
B cells	CCL5	-43.4679	-2.3249	0	0	0.122201	0.331677
B cells	APOE	-28.9622	-2.3393	1.9719e-184	5.66955e-183	0.139755	0.275853
B cells	CCL3	-31.9012	-2.35867	2.56586e-223	9.59901e-222	0.10611	0.252885
B cells	TYROBP	-53.1378	-2.37457	0	0	0.0933948	0.363604
B cells	S100A11	-88.0083	-2.37693	0	0	0.310791	0.755514
B cells	LYZ	-34.8069	-2.46699	1.91145e-265	9.19903e-264	0.122426	0.286719
B cells	CST3	-58.4027	-2.49194	0	0	0.109936	0.420807
B cells	SFTPB	-23.4041	-2.61119	3.88601e-121	6.48069e-120	0.164285	0.268159
B cells	CCL3L1	-35.204	-2.61305	1.73761e-271	8.6785e-270	0.103747	0.270387
B cells	GNLY	-28.715	-2.61563	2.48104e-181	6.92785e-180	0.0239676	0.125561
B cells	CCL4	-44.8537	-2.61677	0	0	0.125577	0.356248
B cells	SCGB1A1	-6.54489	-2.62489	5.95383e-11	1.65598e-10	0.104197	0.132854
B cells	CXCL8	-40.4675	-2.75036	0	0	0.0665016	0.257469
B cells	ANXA1	-92.9565	-2.8047	0	0	0.107685	0.667377
B cells	CCL4L2	-43.3272	-2.86815	0	0	0.117475	0.337463
B cells	S100A9	-37.7901	-2.95545	0	0	0.0692022	0.247676
B cells	SCGB3A1	24.8432	-3.32264	3.06562e-136	5.91709e-135	0.491392	0.345124
B cells	SFTPC	-16.7395	-3.74462	6.76036e-63	5.86423e-62	0.144256	0.222657
Endothelial cells	SPARCL1	127.273	4.23976	0	0	0.833831	0.0313487
Endothelial cells	LDB2	142.801	4.02775	0	0	0.691542	0.0138031
Endothelial cells	CALCRL	152.011	3.89857	0	0	0.752239	0.0141446
Endothelial cells	CLDN5	177.576	3.74037	0	0	0.706468	0.005877
Endothelial cells	RAMP2	189.083	3.62592	0	0	0.825871	0.00759883
Endothelial cells	VWF	172.321	3.62282	0	0	0.673632	0.00584854
Endothelial cells	EPAS1	77.2282	3.61504	0	0	0.841791	0.113598
Endothelial cells	IGFBP7	68.8306	3.33526	0	0	0.666667	0.0795458
Endothelial cells	ADGRL2	120.286	3.28071	0	0	0.624876	0.018129
Endothelial cells	PCDH17	164.934	3.22245	0	0	0.60995	0.00508011
Endothelial cells	EMCN	192.789	3.15317	0	0	0.662687	0.00249025
Endothelial cells	AQP1	108.884	3.13777	0	0	0.704478	0.0315906
Endothelial cells	TCF4	58.6246	3.12071	0	0	0.758209	0.156018
Endothelial cells	GNG11	132.43	3.11729	0	0	0.769154	0.0230669
Endothelial cells	PECAM1	76.3018	3.08554	0	0	0.808955	0.105729
Endothelial cells	EGFL7	124.046	3.05782	0	0	0.785075	0.0294846
Endothelial cells	PTPRG	67.9339	3.04262	0	0	0.571144	0.0581438
Endothelial cells	CAV1	92.6966	2.99819	0	0	0.80597	0.0635228
Endothelial cells	IFI27	65.7586	2.99658	0	0	0.879602	0.162208
Endothelial cells	PTPRM	64.1285	2.97413	0	0	0.636816	0.0861058
Endothelial cells	CCL14	129.168	2.94174	0	0	0.378109	0.00317329
Endothelial cells	TIMP3	78.8898	2.93275	0	0	0.725373	0.069784
Endothelial cells	PTPRB	140.813	2.91305	0	0	0.653731	0.0123659
Endothelial cells	SLC9A3R2	74.3166	2.91157	0	0	0.698507	0.0758175
Endothelial cells	FLT1	79.3527	2.88473	0	0	0.60597	0.047699
Endothelial cells	MGP	66.2599	2.83097	0	0	0.712438	0.0969206
Endothelial cells	A2M	69.5701	2.82546	0	0	0.770149	0.108504
Endothelial cells	MAGI1	77.1436	2.79131	0	0	0.563184	0.043245
Endothelial cells	ARHGAP29	106.515	2.78324	0	0	0.724378	0.0361727
Endothelial cells	NFIB	77.8711	2.78089	0	0	0.685572	0.0659703
Endothelial cells	SPARC	90.3551	2.76087	0	0	0.636816	0.0390329
Endothelial cells	COL4A1	122.101	2.71313	0	0	0.561194	0.0128782
Endothelial cells	CAVIN2	87.2492	2.70765	0	0	0.662687	0.0463187
Endothelial cells	PLCB1	50.5555	2.70626	0	0	0.540299	0.0899479
Endothelial cells	IFITM3	52.2386	2.6902	0	0	0.849751	0.258702
Endothelial cells	WWTR1	70.2658	2.62974	0	0	0.59602	0.0600222
Endothelial cells	SPTBN1	58.5175	2.61706	0	0	0.79204	0.171856
Endothelial cells	APP	60.515	2.57418	0	0	0.776119	0.155335
Endothelial cells	BMPR2	51.0366	2.54655	0	0	0.680597	0.156416
Endothelial cells	EMP1	58.6039	2.53656	0	0	0.581095	0.0808692
Endothelial cells	RAMP3	183.58	2.5315	0	0	0.59005	0.00200643
Endothelial cells	IGFBP4	67.3909	2.51804	0	0	0.743284	0.107152
Endothelial cells	ACKR1	113.129	2.46061	0	0	0.262687	0.00163645
Endothelial cells	ADAMTS9	90.7592	2.43889	0	0	0.38806	0.0122663
Endothelial cells	KIAA1217	67.6067	2.43327	0	0	0.514428	0.0463329
Endothelial cells	ARL15	30.482	2.43309	4.51214e-204	1.58788e-202	0.532338	0.195022
Endothelial cells	COL4A2	93.3375	2.40966	0	0	0.541294	0.0249594
Endothelial cells	CLEC14A	190.9	2.4045	0	0	0.631841	0.00204912
Endothelial cells	FBXL7	88.2723	2.38725	0	0	0.488557	0.0226115
Endothelial cells	ADGRL4	176.07	2.37094	0	0	0.556219	0.00212027
Endothelial cells	IL1RL1	20.2391	2.36995	4.43172e-91	8.5482e-90	0.123383	0.0239776
Endothelial cells	TM4SF1	64.9379	2.36877	0	0	0.711443	0.0977317
Endothelial cells	HYAL2	95.7594	2.3669	0	0	0.629851	0.0338105
Endothelial cells	RALGAPA2	42.6446	2.33384	0	0	0.558209	0.133734
Endothelial cells	CAVIN1	89.8979	2.31124	0	0	0.692537	0.0484105
Endothelial cells	LIFR	69.0042	2.30805	0	0	0.522388	0.0460626
Endothelial cells	DOCK4	53.6562	2.30801	0	0	0.61194	0.105331
Endothelial cells	HSPG2	65.1225	2.30599	0	0	0.560199	0.0613741
Endothelial cells	CD36	55.7426	2.29768	0	0	0.379104	0.0363577
Endothelial cells	EDNRB	67.8216	2.29357	0	0	0.293532	0.013547
Endothelial cells	DEPP1	62.7581	2.29122	0	0	0.420896	0.0348351
Endothelial cells	LRMDA	46.6932	2.27965	0	0	0.583085	0.121994
Endothelial cells	ENG	61.1196	2.27118	0	0	0.649751	0.0975894
Endothelial cells	TMTC1	103.807	2.22028	0	0	0.424876	0.0104591
Endothelial cells	RAPGEF5	81.6112	2.21947	0	0	0.59204	0.0419501
Endothelial cells	ID1	47.2743	2.21779	0	0	0.600995	0.12252
Endothelial cells	PALMD	117.788	2.2131	0	0	0.539303	0.013177
Endothelial cells	SLCO2A1	137.108	2.21206	0	0	0.506468	0.00643197
Endothelial cells	DACH1	103.303	2.20886	0	0	0.466667	0.0132908
Endothelial cells	CDH5	196.956	2.17351	0	0	0.645771	0.00165068
Endothelial cells	TFPI	54.3981	2.17295	0	0	0.534328	0.0762302
Endothelial cells	ERG	134.097	2.14466	0	0	0.577114	0.0102314
Endothelial cells	MT1M	31.2397	2.14381	3.08422e-214	1.14061e-212	0.189055	0.0261405
Endothelial cells	TTC28	59.757	2.10819	0	0	0.549254	0.0694567
Endothelial cells	MCTP1	30.9929	2.09946	6.71078e-211	2.43532e-209	0.372139	0.0950138
Endothelial cells	RAPGEF4	113.496	2.0969	0	0	0.474627	0.0105871
Endothelial cells	SASH1	80.921	2.09394	0	0	0.58209	0.0420782
Endothelial cells	TNFSF10	47.8165	2.09315	0	0	0.664677	0.155434
[truncated: 24,782 more rows]
